# Supplementary material for: Multicohort analysis unveils axon guidance pathways linking small for gestational age to spirometric restriction
Source: Nat Commun. 2026 May 2;17:5952. doi: 10.1038/s41467-026-72490-w (PMC13342533; doi:10.1038/s41467-026-72490-w)
Supplement: Supplementary file 4 — Source Data [file 41467_2026_72490_MOESM4_ESM.xlsx]

## Sheet: Key
	Key	Analysis	Method	Comparison/information
	1	Differential expression/abundance	Limma+SVA	SGA vs AGA per cohort, adjusting for surrogate variables
	2	Pathways analysis	EnrichR (KEGG, GO, Reactome)	Genes encoding dysregulated aptamers from SGA vs AGA comparison per cohort, adjusting for surrogate variables.
	3	Differential expression/abundance	Limma + SVA	All SGA's vs AGA, adjusting for surrogate variables.
	4	Differential expression/abundance	Limma + SVA	AG-SGA's vs AGA, adjusting for surrogate variables.
	5	Pathways analysis	EnrichR (KEGG, GO, Reactome)	Genes encoding dysregulated aptamers from AG-SGA vs AGA comparison.
	6	Differential expression/abundance	Limma + SVA	AG-SGA's vs nonAG-SGA, adjusting for surrogate variables.
	7	Pathways analysis	EnrichR (KEGG, GO, Reactome)	Genes encoding dysregulated aptamers from AG-SGA vs nonAG-SGA comparison.
	8	Module detection analysis	FLAME	FLAME module assignment
	9	Module enrichment	Fisher's test	Enrichment of aptamers dysregulated from the AG-SGA vs AGA comparison among FLAME modules.
	10	Module enrichment	Fisher's test	Enrichment of aptamers dysregulated from the AG-SGA vs nonAG-SGA comparison among FLAME modules.
	11	Pathways analysis	EnrichR (KEGG, GO, Reactome)	Genes encoding aptamers in Module 1
	12	Pathways analysis	EnrichR (KEGG, GO, Reactome)	Genes encoding aptamers in Module 2
	13	Pathways analysis	EnrichR (KEGG, GO, Reactome)	Genes encoding aptamers in Module 4
	14	Linear modelling	Linear model	Aptamers associated with FEV1 in later life
	15	Pathways analysis	EnrichR (KEGG, GO, Reactome)	Genes encoding aptamers significantly associated with FEV1 in later life
	16	Linear modelling	Linear model	Aptamers associated with FVC in later life
	17	Pathways analysis	EnrichR (KEGG, GO, Reactome)	Genes encoding aptamers significantly associated with FVC in later life
	18	Linear modelling	Linear model	Aptamers associated with FEV1 percentage of FVC in later life
	19	Pathways analysis	EnrichR (KEGG, GO, Reactome)	Genes encoding aptamers significantly associated with FEV1 percentage of FVC in later life
	20	GWAS meta-analysis	NHGRI-EBI Catalog	Selected output from NHGRI-EBI Catalog of human using trait label 'forced expiratory volume'
	21	GWAS meta-analysis	NHGRI-EBI Catalog	Selected output from NHGRI-EBI Catalog of human using trait label 'vital capacity'
	22	Differential expression - scRNA-Seq	MAST + RE	Significantly dysregulated genes between FGR vs control sheep, split by cell type

## Sheet: Tab 1
CCCEH cohort - SGA vs AGA + SVA													COAST cohort - SGA vs AGA + SVA													IIS cohort - SGA vs AGA + SVA													TCRS cohort - SGA vs AGA + SVA
	logFC	AveExpr	t	P.Value	adj.P.Val	B	TargetFullName	Target	UniProt	EntrezGeneID	EntrezGeneSymbol			logFC	AveExpr	t	P.Value	adj.P.Val	B	TargetFullName	Target	UniProt	EntrezGeneID	EntrezGeneSymbol			logFC	AveExpr	t	P.Value	adj.P.Val	B	TargetFullName	Target	UniProt	EntrezGeneID	EntrezGeneSymbol			logFC	AveExpr	t	P.Value	adj.P.Val	B	TargetFullName	Target	UniProt	EntrezGeneID
seq.3601.54	0.256831	9.11057	5.46489	3.24449e-06	0.0234058	3.14896	Neural cell adhesion molecule L1-like protein	CHL1	O00533	10752	CHL1		seq.7916.10	-2.08688	5.9903	-5.13677	0.000113854	0.443659	0.638129	Protein S100-A7	S100A7	P31151	6278	S100A7		seq.4140.3	0.128658	5.42285	4.12638	0.000204775	0.842439	-0.126017	Interleukin-7	IL-7	P13232	3574	IL7		seq.3601.54	0.26111	9.12189	5.83374	1.5752e-07	0.00113635	7.11273	Neural cell adhesion molecule L1-like protein	CHL1	O00533	10752
seq.2575.5	-0.755802	8.93199	-4.69698	3.52104e-05	0.127004	1.44928	Leptin	Leptin	P41159	3952	LEP		seq.3431.54	-0.439359	9.49238	-4.91098	0.000177257	0.443659	0.338191	Ephrin type-A receptor 1	EphA1	P21709	2041	EPHA1		seq.3452.17	0.1969	6.36469	4.07772	0.000236393	0.842439	-0.221863	Tyrosine-protein kinase Lck	LCK	P06239	3932	LCK		seq.2999.6	0.155368	7.62747	5.52723	5.34561e-07	0.00159602	5.99013	Limbic system-associated membrane protein	LSAMP	Q13449	4045
seq.8484.24	-0.775224	10.0075	-4.2454	0.000138884	0.333971	0.453845	Leptin	Leptin	P41159	3952	LEP		seq.7881.244	0.390135	7.00504	4.87235	0.000191316	0.443659	0.285986	Mono [ADP-ribose] polymerase PARP16	PAR16	Q8N5Y8	54956	PARP16		seq.6511.17	-0.174019	7.4275	-3.94354	0.000350335	0.842439	-0.485071	Protein FAM19A4	F19A4	Q96LR4	151647	TAFA4		seq.9769.48	0.255905	7.96831	5.46506	6.83119e-07	0.00159602	5.76492	Delta and Notch-like epidermal growth factor-related receptor:Extracellular domain	DNER:ECD	Q8NFT8	92737
seq.8958.51	0.175275	8.33914	4.08596	0.000223588	0.403241	0.106232	Neural cell adhesion molecule L1-like protein	CHL1	O00533	10752	CHL1		seq.2602.2	-0.303528	9.91872	-4.56364	0.0003542	0.443659	-0.140373	Angiopoietin-2	Angiopoietin-2	O15123	285	ANGPT2		seq.15375.49	-0.2793	7.50481	-3.67586	0.000758354	0.885251	-1.00401	Carboxypeptidase B	Carboxypeptidase B1	P15086	1360	CPB1		seq.3323.37	0.188336	9.17884	5.36736	1.00239e-06	0.00159602	5.41283	Low-density lipoprotein receptor-related protein 8	LRP8	Q14114	7804
seq.19239.5	0.432146	8.05229	3.84808	0.00045034	0.442107	-0.406457	ADP-ribosylation factor 1	ARF1	P84077	375	ARF1		seq.20999.12	0.523641	9.01846	4.5631	0.00035458	0.443659	-0.141122	60S ribosomal protein L5	RL5	P46777	6125	RPL5		seq.3280.49	0.27064	8.33444	3.58482	0.000981922	0.885251	-1.17815	Aggrecan core protein	Aggrecan	P16112	176	ACAN		seq.5109.24	0.422678	7.59326	5.28222	1.39726e-06	0.00159602	5.10798	Neuronal cell adhesion molecule	Nr-CAM	Q92823	4897
seq.3289.19	0.1524	7.18175	3.82071	0.000487702	0.442107	-0.464907	Carbonic anhydrase-related protein 10	Carbonic Anhydrase X	Q9NS85	56934	CA10		seq.21236.12	-0.418669	10.0521	-4.48696	0.000413379	0.443659	-0.248682	Transmembrane emp24 domain-containing protein 9	TMED9	Q9BVK6	54732	TMED9		seq.22094.15	0.441172	6.19145	3.49124	0.0012774	0.885251	-1.35566	Uncharacterized protein C2orf73	CB073	Q8N5S3	129852	C2orf73		seq.3235.50	0.298643	9.43331	5.25684	1.5421e-06	0.00159602	5.01747	WAP, Kazal, immunoglobulin, Kunitz and NTR domain-containing protein 2	WFKN2	Q8TEU8	124857
seq.10714.7	0.283214	6.2104	3.81608	0.000494317	0.442107	-0.474788	Angiotensin-converting enzyme	ACE	P12821	1636	ACE		seq.3362.61	-0.33284	6.80655	-4.44615	0.000448913	0.443659	-0.306706	Chordin-like protein 1	CRDL1	Q9BU40	91851	CHRDL1		seq.5480.49	0.293	9.79197	3.44268	0.00146273	0.885251	-1.44715	C-C motif chemokine 5	RANTES	P13501	6352	CCL5		seq.13124.20	0.328345	10.2184	5.25575	1.54867e-06	0.00159602	5.01357	Immunoglobulin superfamily containing leucine-rich repeat protein 2	ISLR2	Q6UXK2	57611
seq.11303.7	0.206759	6.97759	3.78522	0.000540643	0.442107	-0.540502	Deoxynucleoside triphosphate triphosphohydrolase SAMHD1	SAMH1	Q9Y3Z3	25939	SAMHD1		seq.20516.11	-0.541553	7.54791	-4.37237	0.000521279	0.443659	-0.412237	Sodium channel subunit beta-3	SCN3B	Q9NY72	55800	SCN3B		seq.22531.44	-0.117561	7.12352	-3.44087	0.00147013	0.885251	-1.45056	Pituitary homeobox 2	PITX2	Q99697	5308	PITX2		seq.13408.23	0.282985	9.96867	5.16727	2.18115e-06	0.00196686	4.6994	WAP, Kazal, immunoglobulin, Kunitz and NTR domain-containing protein 2	WFKN2	Q8TEU8	124857
seq.3681.87	0.186694	9.5721	3.72558	0.000642403	0.442107	-0.667059	Kallikrein-14	kallikrein 14	Q9P0G3	43847	KLK14		seq.15322.35	-0.402181	8.49084	-4.24458	0.000676056	0.443659	-0.596927	Death domain-containing protein CRADD	CRADD	P78560	8738	CRADD		seq.3070.1	0.218623	7.02717	3.40089	0.00164263	0.885251	-1.5255	Interleukin-2	IL-2	P60568	3558	IL2		seq.20516.11	0.414404	7.77686	5.12199	2.59668e-06	0.00201429	4.53948	Sodium channel subunit beta-3	SCN3B	Q9NY72	55800
seq.16927.9	-0.254972	9.13197	-3.69365	0.000704251	0.442107	-0.734534	Coagulation factor XIII	Coagulation factor XIII	P00488|P05160	2162|2165	F13A1|F13B		seq.13660.76	-0.288776	10.1389	-4.20947	0.000726285	0.443659	-0.648078	Angiopoietin-2	Angiopoietin-2	O15123	285	ANGPT2		seq.25073.13	0.719385	9.48546	3.34885	0.00189639	0.885251	-1.62256	Ubiquitin conjugation factor E4 A	UBE4A	Q14139	9354	UBE4A		seq.15539.15	0.331037	8.59743	5.1031	2.79219e-06	0.00201429	4.47291	SLIT and NTRK-like protein 1	SLIK1	Q96PX8	114798
seq.9123.18	0.126089	6.02951	3.65847	0.00077906	0.442107	-0.808655	Protein Dos	DOS	Q8N350	255057	CBARP		seq.4903.72	0.269476	9.87008	4.18297	0.000766696	0.443659	-0.686792	Calcineurin	Calcineurin	Q08209|P63098	5530|5534	PPP3CA|PPP3R1		seq.2523.31	0.253828	9.917	3.31606	0.0020751	0.885251	-1.68342	C-C motif chemokine 5	RANTES	P13501	6352	CCL5		seq.21685.29	0.267339	9.88399	5.07211	3.14446e-06	0.00206219	4.36398	DCC	DCC	P43146	1630
seq.23644.19	0.347047	9.3067	3.60248	0.000914168	0.442107	-0.926099	Dihydroxyacetone kinase	DAK	Q3LXA3	26007	TKFC		seq.14711.27	-0.222843	10.7757	-4.17702	0.000776078	0.443659	-0.695496	Cystatin-M	Cystatin M	Q15828	1474	CST6		seq.23255.7	-0.679282	6.07177	-3.24047	0.00255027	0.885251	-1.82278	Ras-related protein Rab-33A	Rab-33A	Q14088	9363	RAB33A		seq.18896.23	0.173643	7.61046	5.02309	3.79263e-06	0.00217176	4.1922	Heparan-sulfate 6-O-sulfotransferase 3	H6ST3	Q8IZP7	266722
seq.15358.28	0.214356	8.14227	3.58955	0.000948447	0.442107	-0.953136	Neuroendocrine protein 7B2	7B2	P05408	6447	SCG5		seq.12632.14	0.303679	7.46146	4.09275	0.000922242	0.443659	-0.819286	Arylamine N-acetyltransferase 1	ARY1	P18440	9	NAT1		seq.25061.8	0.213025	8.02295	3.20403	0.00281482	0.885251	-1.88949	Engulfment and cell motility protein 2	ELMO2	Q96JJ3	63916	ELMO2		seq.8528.74	0.337337	10.2699	5.0025	4.10227e-06	0.00217176	4.12028	Immunoglobulin superfamily containing leucine-rich repeat protein 2	ISLR2	Q6UXK2	57611
seq.18242.8	-0.20236	6.8757	-3.57418	0.000990773	0.442107	-0.985203	Sperm surface protein Sp17	Sperm protein 17	Q15506	53340	SPA17		seq.7744.10	-0.211546	7.33124	-4.044	0.00101928	0.443659	-0.891313	Low-density lipoprotein receptor-related protein 12	LRP12	Q9Y561	29967	LRP12		seq.23363.41	-0.295533	7.50579	-3.17886	0.00301255	0.885251	-1.93537	Poly(rC)-binding protein 2	PCBP2	Q15366	5094	PCBP2		seq.20550.38	0.228665	9.59484	4.9954	4.21467e-06	0.00217176	4.09551	Neurotrimin	NTRI	Q9P121	50863
seq.8052.115	0.331487	7.54182	3.55102	0.00105805	0.442107	-1.03346	Neuroligin-1	NLGN1	Q8N2Q7	22871	NLGN1		seq.9599.6	-0.247355	9.56372	-4.02434	0.0010613	0.443659	-0.920452	PILR alpha-associated neural protein	PIANP	Q8IYJ0	196500	PIANP		seq.17408.2	0.183859	6.13009	3.17804	0.00301922	0.885251	-1.93686	Phosphomannomutase 1	PMM1	Q92871	5372	PMM1		seq.9296.15	0.215371	11.0204	4.96135	4.79716e-06	0.00230711	3.9769	Receptor-type tyrosine-protein phosphatase delta	PTPRD	P23468	5789
seq.8458.16	0.357425	8.59213	3.47875	0.00129742	0.442107	-1.18327	Alpha-synuclein	a-Synuclein	P37840	6622	SNCA		seq.24260.4	0.373675	7.78779	4.01197	0.00108862	0.443659	-0.938798	Histone-lysine N-methyltransferase setd3	SETD3	Q86TU7	84193	SETD3		seq.17792.158	0.203935	6.39686	3.16781	0.00310342	0.885251	-1.95545	Succinate-semialdehyde dehydrogenase, mitochondrial	SSDH	P51649	7915	ALDH5A1		seq.3630.27	0.154578	7.78135	4.93543	5.29266e-06	0.00238633	3.88686	Cell adhesion molecule 3	Nectin-like protein 1	Q8N126	57863
seq.13689.2	-0.174603	6.81004	-3.4626	0.00135758	0.442107	-1.21656	Ornithine decarboxylase	Ornithine decarboxylase	P11926	4953	ODC1		seq.14131.37	-0.332295	9.81868	-3.95497	0.00122408	0.443659	-1.0236	Ephrin-B2:Extracellular domain	EFNB2:ECD	P52799	1948	EFNB2		seq.19638.9	0.125444	7.78171	3.16499	0.00312705	0.885251	-1.96057	Dynorphin A (1-17)	Dynorphin A (1-17)	P01213	5173	PDYN		seq.10981.56	0.309894	7.69647	4.87246	6.7145e-06	0.00284932	3.66897	Pro-neuregulin-3, membrane-bound isoform	NRG3	P56975	10718
seq.11377.19	0.19051	7.84141	3.4499	0.00140678	0.442107	-1.24271	Alcohol dehydrogenase class 4 mu/sigma chain	ADH7	P40394	131	ADH7		seq.3073.51	-0.218241	7.90163	-3.93494	0.00127561	0.443659	-1.05348	Interleukin-18-binding protein	IL-18 BPa	O95998	10068	IL18BP		seq.2835.1	0.256591	6.01193	3.12921	0.00344189	0.885251	-2.0254	X-ray repair cross-complementing protein 6	Ku70	P12956	2547	XRCC6		seq.9018.38	0.215904	8.75962	4.81538	8.32112e-06	0.0030276	3.47261	Protocadherin-10:Extracellular domain	PCD10:ECD	Q9P2E7	57575
seq.12386.11	0.176879	8.14929	3.44849	0.00141238	0.442107	-1.24563	Aminopeptidase B	AMPB	Q9H4A4	6051	RNPEP		seq.20167.6	0.325677	8.65999	3.931	0.00128602	0.443659	-1.05937	Ras-related protein Rab-8B	RAB8B	Q92930	51762	RAB8B		seq.10816.150	0.839302	7.21507	3.11077	0.00361559	0.885251	-2.05866	Paired immunoglobulin-like type 2 receptor alpha isoform FDF03-M14	PILRA isoform FDF03-M14	Q9UKJ1	29992	PILRA		seq.6478.2	0.260559	9.3825	4.81443	8.35093e-06	0.0030276	3.46934	IgLON family member 5	IGLO5	A6NGN9	402665
seq.15584.9	-0.277809	8.46796	-3.42512	0.00150777	0.442107	-1.29364	Complement factor H-related protein 2	FHR2	P36980	3080	CFHR2		seq.2590.69	-0.317427	10.6338	-3.90455	0.00135806	0.443659	-1.09891	Inactive tyrosine-protein kinase transmembrane receptor ROR1	ROR1	Q01973	4919	ROR1		seq.18842.24	-0.18491	6.90148	-3.08576	0.00386455	0.885251	-2.10365	Ubiquitin-conjugating enzyme E2 D2	UB2D2	P62837	7322	UBE2D2		seq.9359.9	0.189762	9.46142	4.81307	8.39368e-06	0.0030276	3.46467	Protein delta homolog 2	EGFL9	Q6UY11	65989
seq.13107.9	0.375332	7.37256	3.36237	0.00179546	0.442107	-1.42189	Ly6/PLAUR domain-containing protein 3	LYPD3	O95274	27076	LYPD3		seq.21181.10	0.408124	7.44492	3.88813	0.0014048	0.443659	-1.12348	LRP2-binding protein	LR2BP	Q9P2M1	55805	LRP2BP		seq.19222.124	0.243486	9.22754	3.07711	0.00395443	0.885251	-2.11918	Ras-related protein Rab-5B	RAB5B	P61020	5869	RAB5B		seq.15622.13	0.187346	8.3461	4.798	8.8809e-06	0.0030508	3.41304	Opioid-binding protein/cell adhesion molecule	OBCAM	Q14982	4978
seq.25073.13	-0.294872	7.79939	-3.34047	0.00190767	0.442107	-1.4664	Ubiquitin conjugation factor E4 A	UBE4A	Q14139	9354	UBE4A		seq.5468.67	-0.248542	6.72168	-3.8467	0.00153017	0.443659	-1.18565	Interleukin-17 receptor C	IL-17 RC	Q8NAC3	84818	IL17RC		seq.7808.5	-0.20775	7.31938	-3.05707	0.0041701	0.885251	-2.15504	D-glucuronyl C5-epimerase	GLCE	O94923	26035	GLCE		seq.16907.3	0.203784	8.28504	4.76368	1.00964e-05	0.00324617	3.29569	Cell adhesion molecule 2	Nectin-like protein 3	Q8N3J6	253559
seq.3487.32	0.25247	6.40595	3.32431	0.00199476	0.442107	-1.49917	C-X-C motif chemokine 13	BLC	O43927	10563	CXCL13		seq.19364.163	0.714208	7.62028	3.83	0.00158384	0.443659	-1.21075	Proliferating cell nuclear antigen	PCNA	P12004	5111	PCNA		seq.7797.11	-0.252072	7.16324	-3.0447	0.0043088	0.885251	-2.17714	Coiled-coil domain-containing protein 167	CC167	Q9P0B6	154467	CCDC167		seq.8428.102	0.240309	9.01222	4.75704	1.03496e-05	0.00324617	3.27304	Neurotrimin	NTRI	Q9P121	50863
seq.18286.3	-0.205452	7.86249	-3.3233	0.00200032	0.442107	-1.50121	ZW10 interactor	ZWINT	O95229	11130	ZWINT		seq.21390.68	-0.27776	6.52518	-3.80784	0.00165802	0.443659	-1.24411	L-dopachrome tautomerase	L-dopachrome tautomerase	P40126	1638	DCT		seq.9068.17	0.17825	7.67117	3.02801	0.00450277	0.885251	-2.20687	Janus kinase and microtubule-interacting protein 3	JKIP3	Q5VZ66	282973	JAKMIP3		seq.21696.80	0.195367	8.80467	4.71879	1.19335e-05	0.00346099	3.14281	Leucine-rich repeat and fibronectin type-III domain-containing protein 4	LRFN4	Q6PJG9	78999
seq.3352.80	0.557113	8.57709	3.31618	0.00203996	0.442107	-1.51562	Carbonic anhydrase 6	Carbonic anhydrase 6	P23280	765	CA6		seq.17332.3	-0.399587	9.89696	-3.78198	0.00174901	0.443659	-1.2831	Poly(ADP-ribose) glycohydrolase ARH3	ARHL2	Q9NX46	54936	ADPRS		seq.6356.3	-0.263886	9.31551	-3.00395	0.00479699	0.885251	-2.2496	Carboxypeptidase B	Carboxypeptidase B1	P15086	1360	CPB1		seq.8958.51	0.141339	8.36384	4.71743	1.1994e-05	0.00346099	3.13818	Neural cell adhesion molecule L1-like protein	CHL1	O00533	10752
seq.16825.20	0.208518	8.3486	3.30756	0.00208903	0.442107	-1.53307	Ataxin-3	ATX3	P54252	4287	ATXN3		seq.15418.25	0.344566	7.90427	3.77538	0.00177302	0.443659	-1.29305	Mitogen-activated protein kinase 10	MK10	P53779	5602	MAPK10		seq.9378.6	-0.13147	6.90791	-2.9917	0.00495359	0.885251	-2.27128	Fibrinogen C domain-containing protein 1	FBCD1	Q8N539	84929	FIBCD1		seq.4498.62	0.155676	9.38341	4.69728	1.29257e-05	0.00358637	3.06979	Neural cell adhesion molecule 1, 120 kDa isoform	NCAM-120	P13591	4684
seq.2890.59	0.469935	8.74299	3.30555	0.0021006	0.442107	-1.53713	C-C motif chemokine 28	CCL28	Q9NRJ3	56477	CCL28		seq.10978.39	0.739335	9.15837	3.76173	0.00182376	0.443659	-1.31366	Growth hormone variant	SOM2	P01242	2689	GH2		seq.22554.101	-0.124079	6.79654	-2.98623	0.00502511	0.885251	-2.28095	39S ribosomal protein L10, mitochondrial	RM10	Q7Z7H8	124995	MRPL10		seq.10907.116	0.210284	9.98101	4.66793	1.44104e-05	0.00371092	2.97041	Neurotrimin	NTRI	Q9P121	50863
seq.15633.6	-0.214374	7.34163	-3.30421	0.00210838	0.442107	-1.53984	Retinol-binding protein 4	RBP	P02753	5950	RBP4		seq.4831.4	0.18302	8.43674	3.7506	0.00186622	0.443659	-1.33048	L-Selectin	sL-Selectin	P14151	6402	SELL		seq.22041.26	-0.127399	9.65946	-2.95742	0.00541803	0.885251	-2.33175	Dual specificity mitogen-activated protein kinase kinase 5	MP2K5	Q13163	5607	MAP2K5		seq.16307.22	0.292581	9.47638	4.66134	1.47654e-05	0.00371092	2.94817	Netrin receptor UNC5D	UNC5H4	Q6UXZ4	137970
seq.22528.1	-0.188061	7.4311	-3.30135	0.002125	0.442107	-1.5456	PHD finger protein 11	PHF11	Q9UIL8	51131	PHF11		seq.14114.18	-0.256523	9.0883	-3.74444	0.00189013	0.443659	-1.33979	PILR alpha-associated neural protein	PIANP	Q8IYJ0	196500	PIANP		seq.8326.63	0.147138	7.05321	2.93849	0.00569162	0.885251	-2.36498	Single Ig IL-1-related receptor	SIGIRR	Q6IA17	59307	SIGIRR		seq.16288.17	0.164248	10.9025	4.65857	1.49177e-05	0.00371092	2.93879	Ephrin type-A receptor 4	EPHA4	P54764	2043
seq.11177.16	0.218503	8.1393	3.29269	0.00217623	0.442107	-1.56309	Keratin, type II cytoskeletal 5	K2C5	P13647	3852	KRT5		seq.25060.18	0.489895	7.35572	3.71324	0.00201614	0.443659	-1.38701	NADP-dependent malic enzyme	MAOX	P48163	4199	ME1		seq.4474.19	-0.259255	7.72379	-2.93606	0.00572768	0.885251	-2.36924	Ubiquitin	Ubiquitin	P62979	6233	RPS27A		seq.6904.14	0.265338	8.48561	4.61099	1.77776e-05	0.00427492	2.77855	Leucine-rich repeat transmembrane neuronal protein 2	LRRT2	O43300	26045
seq.10916.44	0.370215	8.21257	3.29033	0.00219037	0.442107	-1.56784	Secretory phospholipase A2 receptor	PLA2R	Q13018	22925	PLA2R1		seq.2711.6	-0.307832	8.93907	-3.70353	0.00205701	0.443659	-1.40171	Ciliary neurotrophic factor receptor subunit alpha	CNTFR alpha	P26992	1271	CNTFR		seq.10700.10	0.504532	6.18131	2.93535	0.00573822	0.885251	-2.37048	Immunoglobulin superfamily member 11:Cytoplasmic domain	IGS11:CD	Q5DX21	152404	IGSF11		seq.7210.25	0.579777	9.07983	4.57556	2.02477e-05	0.00471184	2.65974	Amyloid-like protein 1	Amyloid-like protein 1	P51693	333
seq.6392.7	0.236393	7.03481	3.27356	0.00229355	0.442107	-1.60162	WNT1-inducible-signaling pathway protein 2	WISP-2	O76076	8839	CCN5		seq.6382.17	-0.303514	9.17778	-3.69618	0.00208854	0.443659	-1.41286	Beta-mannosidase	MANBA	O00462	4126	MANBA		seq.15559.5	0.223851	8.12812	2.89466	0.00637585	0.885251	-2.44151	Anthrax toxin receptor 2	ANTR2	P58335	118429	ANTXR2		seq.8885.6	0.269286	8.54744	4.54751	2.24373e-05	0.00492212	2.566	Voltage-dependent calcium channel subunit alpha-2/delta-3	CA2D3	Q8IZS8	55799
seq.23571.93	0.358549	8.18399	3.26083	0.00237496	0.442107	-1.62722	Coiled-coil domain-containing protein 94	CCD94	Q9BW85	55702	YJU2		seq.23283.9	0.240612	7.1262	3.69368	0.0020994	0.443659	-1.41666	Ras-related protein Rab-43	RAB43	Q86YS6	339122	RAB43		seq.8042.88	0.115547	6.25061	2.887	0.00650316	0.885251	-2.45483	Serine protease inhibitor Kazal-type 9	ISK9	Q5DT21	643394	SPINK9		seq.5140.56	0.285724	9.4255	4.54655	2.25159e-05	0.00492212	2.56281	Netrin receptor UNC5D	UNC5H4	Q6UXZ4	137970
seq.11573.3	-0.331799	7.02696	-3.24938	0.00245045	0.442107	-1.65018	Serine/arginine-rich splicing factor 6	SRSF6	Q13247	6431	SRSF6		seq.15503.15	-0.418809	9.69634	-3.68672	0.00212984	0.443659	-1.42721	Left-right determination factor 2	Lefty-A	O00292	7044	LEFTY2		seq.22086.2	0.0967643	5.64802	2.86382	0.00690274	0.885251	-2.49501	Breast cancer metastasis-suppressor 1-like protein	BRM1L	Q5PSV4	84312	BRMS1L		seq.8906.60	0.128953	8.83063	4.53329	2.36333e-05	0.00501443	2.5186	Leucine-rich repeat and transmembrane domain-containing protein 2	LRTM2	Q8N967	654429
seq.9789.52	0.173203	9.0981	3.21897	0.00266239	0.442107	-1.71104	Nesprin-2	Nesprin-2	Q8WXH0	23224	SYNE2		seq.9232.1	-0.598506	8.10738	-3.67138	0.00219854	0.443659	-1.45049	Roundabout homolog 4	ROBO4	Q8WZ75	54538	ROBO4		seq.14688.6	-0.100446	5.72435	-2.85898	0.0069891	0.885251	-2.50338	Tyrosine-protein phosphatase non-receptor type 7	PTN7	P35236	5778	PTPN7		seq.12356.65	0.194336	9.38182	4.51711	2.50691e-05	0.00516711	2.46478	Sorcin	Sorcin	P30626	6717
seq.9102.28	-0.211866	7.29652	-3.20627	0.00275594	0.442107	-1.73637	Protrudin:Cytoplasmic domain, region 2, isoform 5	ZFY27:CD region 2	Q5T4F4	118813	ZFYVE27		seq.4568.17	-0.541047	9.45151	-3.668	0.00221399	0.443659	-1.45563	SLIT and NTRK-like protein 5	SLIK5	O94991	26050	SLITRK5		seq.20111.5	0.280056	7.49243	2.84395	0.00726353	0.885251	-2.52932	Brain acid soluble protein 1	BASP	P80723	10409	BASP1		seq.21581.87	-0.142932	9.48843	-4.50113	2.65713e-05	0.0053246	2.41168	Cyclin-dependent kinase 15; EC=2.7.11.22	CDK15	Q96Q40	65061
seq.13701.2	0.333757	7.81371	3.19905	0.00281052	0.442107	-1.75075	C-X-C motif chemokine 13	BLC	O43927	10563	CXCL13		seq.14593.152	0.299974	8.05504	3.6142	0.00247484	0.482527	-1.53742	Protein FAM210A	F210A	Q96ND0	125228	FAM210A		seq.7881.244	-0.151442	7.26702	-2.83728	0.00738845	0.885251	-2.5408	Mono [ADP-ribose] polymerase PARP16	PAR16	Q8N5Y8	54956	PARP16		seq.6605.17	-0.202951	9.20473	-4.39248	3.93606e-05	0.00767425	2.05344	Insulin-like growth factor-binding protein complex acid labile subunit	IGFALS	P35858	3483
seq.9830.109	-0.127971	7.22408	-3.19871	0.00281309	0.442107	-1.75142	Guanine nucleotide exchange factor VAV3	VAV3	Q9UKW4	10451	VAV3		seq.13744.37	-0.499098	8.81906	-3.59063	0.00259863	0.48471	-1.57332	Interleukin-3 receptor subunit alpha	IL-3 Ra	P26951	3563	IL3RA		seq.6402.8	1.56878	8.16637	2.82589	0.00760662	0.885251	-2.56039	Paired immunoglobulin-like type 2 receptor alpha isoform FDF03-deltaTM	PILRA isoform FDF03-deltaTM	Q9UKJ1	29992	PILRA		seq.7920.30	0.125494	6.89282	4.38403	4.05734e-05	0.00770253	2.02579	Alpha-2,8-sialyltransferase 8B	SIA8B	Q92186	8128
seq.21848.18	0.1573	9.04699	3.18644	0.00290831	0.442107	-1.77583	Ubiquitin-conjugating enzyme E2 R2	UB2R2	Q712K3	54926	UBE2R2		seq.12691.44	0.338329	10.1964	3.5866	0.00262042	0.48471	-1.57946	Serine hydroxymethyltransferase, mitochondrial	GLYM	P34897	6472	SHMT2		seq.21579.35	0.215883	5.72457	2.8197	0.00772754	0.885251	-2.571	Myosin-binding protein C, cardiac-type	MYPC3	Q14896	4607	MYBPC3		seq.13118.5	0.141471	8.50381	4.36241	4.38462e-05	0.00800914	1.95513	SPARC-related modular calcium-binding protein 1	SMOC1	Q9H4F8	64093
seq.3868.8	0.104908	8.91585	3.18434	0.00292491	0.442107	-1.78001	Small glutamine-rich tetratricopeptide repeat-containing protein alpha	SGTA	O43765	6449	SGTA		seq.21483.155	-0.294783	9.63971	-3.55766	0.00278228	0.490391	-1.6236	cAMP-dependent protein kinase type I-alpha regulatory subunit	KAP0	P10644	5573	PRKAR1A		seq.4137.57	0.144899	5.91119	2.78859	0.00836349	0.885251	-2.6242	Interleukin-25	IL-17E	Q9H293	64806	IL25		seq.9595.11	0.163773	7.30906	4.35885	4.44089e-05	0.00800914	1.94352	Beta-1,4-galactosyltransferase 2	B4GT2	O60909	8704
seq.10073.22	-0.0955924	7.19077	-3.18397	0.00292781	0.442107	-1.78073	Tyrosyl-DNA phosphodiesterase 1	TYDP1	Q9NUW8	55775	TDP1		seq.13268.45	0.699458	6.55972	3.54755	0.00284118	0.490391	-1.63904	Protein Wnt-5a	WNT5A	P41221	7474	WNT5A		seq.21361.8	0.129771	5.4849	2.7884	0.00836766	0.885251	-2.62454	Protein TXNRD3NB	TR3N	Q6F5E7	645840	TXNRD3NB		seq.18886.28	0.0713487	5.95709	4.31047	5.27885e-05	0.00928821	1.78615	Down syndrome cell adhesion molecule-like protein 1	DSCL1	Q8TD84	57453
seq.24648.8	-0.357741	7.46854	-3.18288	0.00293648	0.442107	-1.7829	Histone RNA hairpin-binding protein	SLBP	Q14493	7884	SLBP		seq.8957.72	-0.304434	7.56651	-3.52002	0.00300789	0.490391	-1.68108	Endoplasmic reticulum lectin 1	XTP3B	Q96DZ1	27248	ERLEC1		seq.13481.24	-0.132827	7.88291	-2.7866	0.00840585	0.885251	-2.6276	Transcription elongation factor A protein 2	TCEA2	Q15560	6919	TCEA2		seq.16323.8	0.271518	9.4465	4.25897	6.33834e-05	0.0108869	1.61974	Neurexin-3	NRX3A	Q9Y4C0	9369
seq.2658.27	0.133184	8.85166	3.17771	0.0029779	0.442107	-1.79317	NT-3 growth factor receptor	TrkC	Q16288	4916	NTRK3		seq.25895.29	0.250508	6.72729	3.5141	0.00304501	0.490391	-1.69013	Caspase-5	Caspase-5	P51878	838	CASP5		seq.12820.1	-0.0889169	7.84464	-2.76561	0.00886417	0.885251	-2.66329	GRB2-related adapter protein	GRAP	Q13588	10750	GRAP		seq.8052.115	0.355268	7.47266	4.21866	7.30862e-05	0.0122322	1.49024	Neuroligin-1	NLGN1	Q8N2Q7	22871
seq.3296.92	0.311786	8.13063	3.17347	0.00301226	0.442107	-1.80158	Contactin-2	CNTN2	Q02246	6900	CNTN2		seq.5694.57	-0.263386	10.8324	-3.51004	0.00307078	0.490391	-1.69635	SPARC-related modular calcium-binding protein 1	SMOC1	Q9H4F8	64093	SMOC1		seq.10612.18	-0.144621	7.24016	-2.76297	0.00892344	0.885251	-2.66777	Procollagen-lysine,2-oxoglutarate 5-dioxygenase 3	PLOD3	O60568	8985	PLOD3		seq.8245.27	0.198165	7.82448	4.21281	7.46071e-05	0.0122322	1.47152	Intercellular adhesion molecule 5	sICAM-5	Q9UMF0	7087
seq.24945.16	0.132433	8.07282	3.16478	0.0030838	0.442107	-1.81879	Sorting nexin-27	SNX27	Q96L92	81609	SNX27		seq.20133.1	-0.526709	8.68418	-3.49195	0.003188	0.490391	-1.724	Melanoma-associated antigen 3	MAGE-3	P43357	4102	MAGEA3		seq.7049.2	0.189703	8.09426	2.74224	0.009402	0.885251	-2.70287	Disintegrin and metalloproteinase domain-containing protein 23	ADAM 23	O75077	8745	ADAM23		seq.24271.9	-0.0839248	8.00497	-4.19484	7.94781e-05	0.0125788	1.41405	Mannose-1-phosphate guanyltransferase alpha	GMPPA	Q96IJ6	29926
seq.16915.153	0.205385	9.1482	3.15614	0.00315657	0.442107	-1.83588	Semaphorin-4A	SEM4A	Q9H3S1	64218	SEMA4A		seq.6561.77	0.644782	7.37372	3.49137	0.00319186	0.490391	-1.7249	Ig Kappa chain V-I region HK102- like	Ig K chain V-I region HK102-like	P01602	28299	IGKV1-5		seq.2839.2	0.123371	5.64856	2.73984	0.00945887	0.885251	-2.70692	Tumor necrosis factor ligand superfamily member 4	OX40 Ligand	P23510	7292	TNFSF4		seq.6556.5	0.150786	6.88755	4.19223	8.02085e-05	0.0125788	1.40574	Ectonucleotide pyrophosphatase/phosphodiesterase family member 5	ENPP5	Q9UJA9	59084
seq.8079.39	0.149136	5.73266	3.15531	0.00316371	0.442107	-1.83754	EP300-interacting inhibitor of differentiation 3	EID3	Q8N140	493861	EID3		seq.13103.125	0.237377	7.29383	3.48671	0.00322279	0.490391	-1.73202	Chorionic somatomammotropin hormone	CSH	P0DML2|P0DML3	1442|1442	CSH1|CSH2		seq.20401.19	-0.461349	7.34876	-2.73448	0.00958702	0.885251	-2.71596	Protein BUD31 homolog	BUD31	P41223	8896	BUD31		seq.11388.75	0.153134	9.30756	4.17516	8.51612e-05	0.0126012	1.35131	WAP four-disulfide core domain protein 2	HE4	Q14508	10406
seq.23269.40	-0.140335	7.06121	-3.1549	0.00316718	0.442107	-1.83834	CKLF-like MARVEL transmembrane domain-containing protein 4	CKLF4	Q8IZR5	146223	CMTM4		seq.8099.42	-0.305626	9.98448	-3.46302	0.0033849	0.490391	-1.76828	Spondin-2	SPON2	Q9BUD6	10417	SPON2		seq.13708.56	0.262837	8.18148	2.72884	0.00972377	0.885251	-2.72547	Kallikrein-8	kallikrein 8	O60259	11202	KLK8		seq.8890.9	0.213512	9.17943	4.1724	8.5989e-05	0.0126012	1.34252	Transmembrane protein 132B	T132B	Q14DG7	114795
seq.2190.55	-0.161597	7.0275	-3.15238	0.00318883	0.442107	-1.84334	Coagulation Factor XI	Coagulation Factor XI	P03951	2160	F11		seq.5687.5	-0.225389	9.53002	-3.44931	0.00348245	0.490391	-1.78929	Glucosidase 2 subunit beta	GLU2B	P14314	5589	PRKCSH		seq.10970.3	0.152516	7.01757	2.7286	0.00972965	0.885251	-2.72588	Ecto-ADP-ribosyltransferase 3	NAR3	Q13508	419	ART3		seq.5110.84	0.262621	7.40362	4.17102	8.64059e-05	0.0126012	1.33813	Neurexin-1-beta	NRX1B	P58400	9378
seq.25074.119	0.10511	6.62528	3.14249	0.00327495	0.442107	-1.86287	Putative glycerol kinase 5	GLPK5	Q6ZS86	256356	GK5		seq.25259.7	-0.195642	7.46201	-3.42631	0.00365238	0.490391	-1.82453	Uncharacterized protein C17orf62	CQ062	Q9BQA9	79415	CYBC1		seq.21237.24	0.51594	6.87886	2.72777	0.00974999	0.885251	-2.72728	Protein-arginine deiminase type-4	PADI4	Q9UM07	23569	PADI4		seq.8624.16	0.16852	6.91633	4.16796	8.73385e-05	0.0126012	1.32838	Netrin receptor UNC5D	UNC5H4	Q6UXZ4	137970
seq.18195.3	0.187751	7.47578	3.13586	0.00333387	0.442107	-1.87593	Oral cancer-overexpressed protein 1	ORAV1	Q8WV07	220064	LTO1		seq.21660.4	-0.566992	9.30926	-3.42452	0.00366595	0.490391	-1.82728	GTP-binding protein SAR1b	SAR1B	Q9Y6B6	51128	SAR1B		seq.5526.53	0.412347	6.7795	2.72434	0.0098342	0.885251	-2.73305	Tumor necrosis factor receptor superfamily member 18	GITR	Q9Y5U5	8784	TNFRSF18		seq.3607.71	0.238992	7.79488	4.13803	9.69719e-05	0.0137168	1.23338	Dickkopf-related protein 3	DKK3	Q9UBP4	27122
seq.25446.34	0.289875	9.77605	3.13116	0.00337633	0.442107	-1.88521	Protein DDI1 homolog 2	DDI2	Q5TDH0	84301	DDI2		seq.9348.1	0.228115	6.01074	3.41394	0.00374718	0.490391	-1.8435	Complement C1r subcomponent-like protein	C1RL1	Q9NZP8	51279	C1RL		seq.9994.217	-0.325408	8.09232	-2.72281	0.00987185	0.885251	-2.73562	Potassium-transporting ATPase subunit beta	ATP4B	P51164	496	ATP4B		seq.8364.74	0.122634	7.32883	4.12841	0.000100284	0.0137574	1.2029	Uronyl 2-sulfotransferase	UST	Q9Y2C2	10090
seq.14068.29	0.387572	8.55584	3.11469	0.003529	0.442107	-1.91761	C-C motif chemokine 25	TECK	O15444	6370	CCL25		seq.8287.17	0.497999	6.22375	3.38914	0.00394465	0.490391	-1.88153	CMRF35-like molecule 2	CLM2	Q496F6	342510	CD300E		seq.3196.6	0.260193	8.54791	2.71966	0.00994998	0.885251	-2.74091	Hyaluronan and proteoglycan link protein 1	HPLN1	P10915	1404	HAPLN1		seq.5124.69	0.171773	7.91254	4.12616	0.000101073	0.0137574	1.19578	Intercellular adhesion molecule 5	sICAM-5	Q9UMF0	7087
seq.23259.23	0.246248	6.41965	3.10888	0.00358443	0.442107	-1.92903	EEF1A lysine methyltransferase 1	EFMT1	Q8WVE0	221143	EEF1AKMT1		seq.19383.131	0.194869	6.92815	3.38882	0.00394729	0.490391	-1.88203	Cyclin-dependent kinase 2-interacting protein	CINP	Q9BW66	51550	CINP		seq.12448.246	0.212614	8.96686	2.71179	0.0101481	0.885251	-2.75415	Glycylpeptide N-tetradecanoyltransferase 1	NMT1	P30419	4836	NMT1		seq.20161.41	0.115587	10.7884	4.09076	0.000114312	0.0151211	1.0841	Neural cell adhesion molecule 1	NCAM1	P13591	4684
seq.19561.216	0.167337	8.9185	3.10778	0.00359501	0.442107	-1.93119	Plexin-D1	PLXD1	Q9Y4D7	23129	PLXND1		seq.7953.20	-0.246509	7.1467	-3.37613	0.00405235	0.490391	-1.90149	Signaling lymphocytic activation molecule	SLAF1	Q13291	6504	SLAMF1		seq.22862.44	-0.0868628	7.75567	-2.7117	0.0101502	0.885251	-2.75429	Protein phosphatase 1M	PPM1M	Q96MI6	132160	PPM1M		seq.21707.15	0.315099	7.93726	4.08832	0.000115284	0.0151211	1.07642	Complement C1q-like protein 3	C1QL3	Q5VWW1	389941
seq.23580.2	-0.318684	6.05045	-3.09996	0.00367104	0.442107	-1.94651	Proline-rich protein 15	PRR15	Q8IV56	222171	PRR15		seq.22057.9	0.337815	6.51587	3.37587	0.00405458	0.490391	-1.9019	Aldehyde dehydrogenase X, mitochondrial	AL1B1	P30837	219	ALDH1B1		seq.24667.27	-0.293664	7.4835	-2.70885	0.0102228	0.885251	-2.75907	Cancer/testis antigen family 45 member A1	CT451	Q5HYN5	541466	CT45A1		seq.7871.16	0.227871	8.99805	4.08086	0.000118303	0.01524	1.05298	Transmembrane protein 132A	T132A	Q24JP5	54972
seq.21498.3	-0.193284	7.55202	-3.09894	0.0036811	0.442107	-1.94852	Alpha-aminoadipic semialdehyde dehydrogenase	AL7A1	P49419	501	ALDH7A1		seq.5475.10	0.258287	10.6439	3.36811	0.00412023	0.490391	-1.91381	Protein kinase C beta type (splice variant beta-II)	PKC-B-II	P05771	5579	PRKCB		seq.2834.54	0.241507	8.44273	2.70411	0.0103445	0.885251	-2.76701	Kallikrein-8	kallikrein 8	O60259	11202	KLK8		seq.21328.2	0.159064	7.10063	4.05951	0.000127376	0.0160164	0.985979	Synaptotagmin-1	SYT1	P21579	6857
seq.21397.21	0.187666	8.1562	3.09405	0.00372959	0.442107	-1.9581	Protogenin	PRTG	Q2VWP7	283659	PRTG		seq.5690.49	0.286434	6.92476	3.35982	0.00419153	0.490391	-1.92653	Tuftelin	TUFT1	Q9NNX1	7286	TUFT1		seq.25275.30	0.189523	6.15715	2.70403	0.0103466	0.885251	-2.76715	Histone deacetylase 4	HDAC4	P56524	9759	HDAC4		seq.7190.50	0.144889	10.8899	4.05281	0.000130356	0.0160164	0.965016	Ephrin type-A receptor 4	EPHA4	P54764	2043
seq.4491.4	0.119921	6.59211	3.07928	0.00387968	0.442107	-1.98699	Interleukin-5 receptor subunit alpha	IL-5 Ra	Q01344	3568	IL5RA		seq.9826.135	-0.318965	7.72853	-3.35083	0.00427032	0.490391	-1.94034	Bis(5'-adenosyl)-triphosphatase	Fragile histidine triad protein	P49789	2272	FHIT		seq.22112.30	-0.12749	7.31433	-2.70121	0.0104198	0.885251	-2.77188	2-methoxy-6-polyprenyl-1,4-benzoquinol methylase, mitochondrial	COQ5	Q5HYK3	84274	COQ5		seq.4232.19	0.140356	8.45685	4.05141	0.00013099	0.0160164	0.960614	Insulin-like growth factor 1 receptor	IGF-I sR	P08069	3480
seq.21747.114	0.131492	9.44118	3.07742	0.00389901	0.442107	-1.99063	UBE2N (Ubc13)/Uev1a Complex	UBE2N/UB2V1 Complex	P61088|Q13404	7334|387522	UBE2N|UBE2V1		seq.13691.10	0.421108	7.11568	3.35069	0.00427149	0.490391	-1.94055	Sodium-coupled monocarboxylate transporter 1	SC5A8	Q8N695	160728	SLC5A8		seq.20915.68	-0.103874	6.54195	-2.69503	0.0105818	0.885251	-2.78222	Adaptin ear-binding coat-associated protein 2	NECP2	Q9NVZ3	55707	NECAP2		seq.25301.48	0.111072	6.9089	3.9796	0.000167646	0.0201566	0.737119	Dual specificity tyrosine-phosphorylation-regulated kinase 1A	DYR1A	Q13627	1859
seq.20457.13	-0.136484	7.52492	-3.07381	0.0039367	0.442107	-1.99767	Cytochrome c oxidase assembly factor 4 homolog, mitochondrial	COA4	Q9NYJ1	51287	COA4		seq.13486.9	0.766758	7.61024	3.3454	0.00431854	0.490391	-1.94867	Polycystin-2:Cytoplasmic domain 1	PKD2:CD 1	Q13563	5311	PKD2		seq.4905.63	-0.14426	7.4071	-2.6941	0.0106063	0.885251	-2.78378	Coactosin-like protein	Coactosin-like protein	Q14019	23406	COTL1		seq.15580.2	0.0751938	7.3535	3.95456	0.000182605	0.0212653	0.659763	Ephrin type-A receptor 7	EPHA7	Q15375	2045
seq.12329.21	-0.156902	5.9337	-3.0731	0.00394416	0.442107	-1.99906	Ribosomal protein S6 kinase alpha-1	KS6A1	Q15418	6195	RPS6KA1		seq.21378.7	0.3345	8.24388	3.34437	0.00432775	0.490391	-1.95025	Polyribonucleotide nucleotidyltransferase 1, mitochondrial	PNPT1	Q8TCS8	87178	PNPT1		seq.21181.10	-0.149085	7.45158	-2.67537	0.0111122	0.885251	-2.81502	LRP2-binding protein	LR2BP	Q9P2M1	55805	LRP2BP		seq.15573.110	0.345938	9.54832	3.95431	0.000182763	0.0212653	0.658984	Neurocan core protein	CSPG3	O14594	1463
seq.22560.1	0.865261	9.06877	3.06967	0.00398042	0.442107	-2.00576	Protein EVI2A	EVI2A	P22794	2123	EVI2A		seq.11955.1	-0.454591	7.63295	-3.33679	0.00439622	0.490391	-1.9619	Rho GTPase-activating protein 1:Rho-GTPase activating protein domain	RHG01:Rho-GAP	Q07960	392	ARHGAP1		seq.2813.11	-0.239072	8.16807	-2.67388	0.0111535	0.885251	-2.81751	Agouti-related protein	ART	O00253	181	AGRP		seq.7218.87	0.123202	8.72063	3.93478	0.000195326	0.0223663	0.598845	Sodium/potassium-transporting ATPase subunit beta-2	AT1B2	P14415	482
seq.14689.3	-0.10212	7.19852	-3.06602	0.00401934	0.442107	-2.01288	Protein SEC13 homolog	SEC13	P55735	6396	SEC13		seq.13735.1	-0.229332	6.43621	-3.33513	0.00441139	0.490391	-1.96445	Rap1 GTPase-activating protein 1	RPGP1	P47736	5909	RAP1GAP		seq.15413.3	-0.224055	6.42372	-2.67033	0.0112522	0.885251	-2.82342	Phosphatidylcholine-sterol acyltransferase	LCAT	P04180	3931	LCAT		seq.21770.18	0.274173	6.7031	3.92644	0.000200938	0.0226494	0.573227	Galactosylgalactosylxylosylprotein 3-beta-glucuronosyltransferase 1	B3GA1	Q9P2W7	27087
seq.15582.25	-0.219794	7.89497	-3.0641	0.00403998	0.442107	-2.01663	Ficolin-1	FCN1	O00602	2219	FCN1		seq.6357.83	0.310669	6.77198	3.32878	0.0044697	0.490391	-1.9742	Chymotrypsin-like elastase family member 3B	ELA3B	P08861	23436	CELA3B		seq.10023.32	-0.121584	7.06328	-2.67027	0.0112539	0.885251	-2.82352	Vitamin D3 receptor	VDR	P11473	7421	VDR		seq.5632.6	0.147983	6.86986	3.91657	0.000207781	0.0227837	0.542947	Cartilage acidic protein 1	CRAC1	Q9NQ79	55118
seq.5526.53	0.447107	6.66067	3.0578	0.00410825	0.442107	-2.0289	Tumor necrosis factor receptor superfamily member 18	GITR	Q9Y5U5	8784	TNFRSF18		seq.23037.37	0.312287	6.72336	3.32234	0.00452965	0.490391	-1.98409	Ubiquitin-conjugating enzyme E2 D3	UB2D3	P61077	7323	UBE2D3		seq.22490.16	0.166926	5.89801	2.66784	0.0113221	0.885251	-2.82757	Lipocalin-like 1 protein	LCNL1	Q6ZST4	401562	LCNL1		seq.2212.69	0.307603	7.34217	3.91563	0.000208445	0.0227837	0.540058	Tissue-type plasminogen activator	tPA	P00750	5327
seq.13622.16	0.0920745	10.106	3.055	0.00413895	0.442107	-2.03434	Serine/threonine-protein phosphatase 2A 56 kDa regulatory subunit alpha isoform	2A5A	Q15172	5525	PPP2R5A		seq.7841.84	-0.256994	9.88478	-3.29797	0.00476395	0.490391	-2.02154	Endothelial cell-selective adhesion molecule	ESAM	Q96AP7	90952	ESAM		seq.24694.158	0.175907	9.46378	2.65214	0.011771	0.885251	-2.85363	Ezrin-radixin-moesin-binding phosphoprotein 50	NHERF	O14745	9368	SLC9A3R1		seq.3461.58	0.347338	8.75853	3.91038	0.000212189	0.0228468	0.523965	Brevican core protein	PGCB	Q96GW7	63827
seq.21732.78	-0.23715	5.60186	-3.05022	0.00419182	0.442107	-2.04363	Ubiquitin-conjugating enzyme E2 Q1	UB2Q1	Q7Z7E8	55585	UBE2Q1		seq.12707.26	0.349386	7.55182	3.29746	0.00476898	0.490391	-2.02232	Dihydropyrimidinase-related protein 3	DPYL3	Q14195	1809	DPYSL3		seq.12632.14	-0.0980688	7.8368	-2.64707	0.0119194	0.885251	-2.86202	Arylamine N-acetyltransferase 1	ARY1	P18440	9	NAT1		seq.5753.21	0.201221	6.89224	3.86028	0.000251288	0.0264645	0.371155	Protein FAM19A1	F19A1	Q7Z5A9	407738
seq.15523.9	0.287516	9.34574	3.04693	0.00422864	0.442107	-2.05003	Delta-aminolevulinic acid dehydratase	HEM2	P13716	210	ALAD		seq.15413.3	0.457108	6.51597	3.29127	0.00483045	0.490391	-2.03184	Phosphatidylcholine-sterol acyltransferase	LCAT	P04180	3931	LCAT		seq.9772.153	0.218581	5.73166	2.63778	0.0121959	0.885251	-2.87737	Neuroligin-2:Extracellular domain	NLGN2:ECD	Q8NFZ4	57555	NLGN2		seq.22587.37	0.161989	9.55588	3.85811	0.000253126	0.0264645	0.364575	Ephrin type-A receptor 6	EPHA6	Q9UF33	285220
seq.2330.2	0.125387	7.01451	3.03425	0.00437334	0.445193	-2.07465	Stromal cell-derived factor 1	SDF-1	P48061	6387	CXCL12		seq.25941.4	0.354771	7.33286	3.28722	0.00487103	0.490391	-2.03805	2'-5'-oligoadenylate synthetase like protein	OA synthetase	Q15646	8638	OASL		seq.4560.34	0.189471	6.77239	2.63556	0.0122627	0.885251	-2.88104	Tyrosine-protein kinase Lck	LCK	P06239	3932	LCK		seq.7194.36	0.159499	9.27766	3.84971	0.000260375	0.0268335	0.339078	Neuroplastin	NPTN	Q9Y639	27020
seq.4232.19	0.139883	8.23895	3.03025	0.00442002	0.445193	-2.08242	Insulin-like growth factor 1 receptor	IGF-I sR	P08069	3480	IGF1R		seq.15308.108	-0.211941	9.01922	-3.28364	0.00490727	0.490391	-2.04356	Brorin	VWC2	Q2TAL6	375567	VWC2		seq.11186.12	0.0964906	6.25015	2.63245	0.0123573	0.885251	-2.88618	Transmembrane protein 52	TMM52	Q8NDY8	339456	TMEM52		seq.20442.12	-0.132716	8.45975	-3.84243	0.000266821	0.0270381	0.317001	Calcipressin-3	RCAN3	Q9UKA8	11123
seq.23317.10	0.206522	9.00289	3.02826	0.00444329	0.445193	-2.08626	Dehydrogenase/reductase SDR family member 11	DHR11	Q6UWP2	79154	DHRS11		seq.7933.75	-0.321147	9.18968	-3.27657	0.00497956	0.490391	-2.05443	Disintegrin and metalloproteinase domain-containing protein 22	ADA22	Q9P0K1	53616	ADAM22		seq.10827.67	0.158183	5.55877	2.63149	0.0123865	0.885251	-2.88776	Leucine-rich repeat and immunoglobulin-like domain-containing nogo receptor-interacting protein 3	LIGO3	P0C6S8	645191	LINGO3		seq.19563.3	0.360547	9.53874	3.83906	0.000269856	0.0270381	0.30679	Seizure 6-like protein	SEZ6L	Q9BYH1	23544
seq.10565.19	0.151888	7.48604	3.02129	0.00452602	0.445673	-2.09975	SLIT and NTRK-like protein 3	SLIK3	O94933	22865	SLITRK3		seq.3326.58	-0.26862	8.55723	-3.25678	0.0051876	0.490391	-2.08485	Cell adhesion molecule 1	Nectin-like protein 2	Q9BY67	23705	CADM1		seq.17795.176	0.41048	7.12489	2.62884	0.0124676	0.885251	-2.89213	U6 snRNA-associated Sm-like protein LSm1	LSM1	O15116	27257	LSM1		seq.5404.53	0.129789	8.95713	3.81779	0.000289774	0.0286361	0.242522	Tumor necrosis factor receptor superfamily member 21	DR6	O75509	27242
seq.17398.55	-0.181714	7.39271	-3.0175	0.00457164	0.445673	-2.10709	Heme oxygenase 1	HO-1	P09601	3162	HMOX1		seq.11175.45	0.174344	6.98518	3.2407	0.0053629	0.490391	-2.10957	Lysophosphatidylcholine acyltransferase 2	PCAT2	Q7L5N7	54947	LPCAT2		seq.24201.86	-0.086083	8.36255	-2.62765	0.0125042	0.885251	-2.89409	G antigen family C member 1	GAGC1	O60829	9506	PAGE4		seq.9259.35	0.137034	8.96442	3.79587	0.000311779	0.0301414	0.1765	Tumor necrosis factor receptor superfamily member 21	DR6	O75509	27242
seq.10825.12	0.182919	6.26002	3.00828	0.00468441	0.450578	-2.12491	V-set and immunoglobulin domain-containing protein 10	VSI10	Q8N0Z9	54621	VSIG10		seq.21365.5	0.217431	6.52246	3.23987	0.00537212	0.490391	-2.11085	Cytohesin-3	CYH3	O43739	9265	CYTH3		seq.4989.7	0.423611	9.83987	2.62544	0.0125723	0.885251	-2.89772	Fibrinogen gamma chain	Fibrinogen g-chain dimer	P02679	2266	FGG		seq.7975.97	0.183214	6.68205	3.79435	0.000313364	0.0301414	0.171928	Netrin receptor UNC5A	UNC5A	Q6ZN44	90249
seq.9883.29	0.14928	10.2285	2.99898	0.00480077	0.450834	-2.14285	Lactoylglutathione lyase	Glyoxalase I	Q04760	2739	GLO1		seq.8488.33	0.290247	8.73602	3.23334	0.00544507	0.490391	-2.12088	Integrin alpha-IIb: beta-3 complex	gpIIbIIIa	P08514|P05106	3674|3690	ITGA2B|ITGB3		seq.25083.26	-0.135324	7.88043	-2.62371	0.0126261	0.885251	-2.90058	Protein diaphanous homolog 1	Diaphanous-related formin-1	O60610	1729	DIAPH1		seq.10908.2	0.13939	7.9862	3.76663	0.000343629	0.0326176	0.0888117	Polypeptide N-acetylgalactosaminyltransferase 13	GLT13	Q8IUC8	114805
seq.12621.55	0.19535	8.85987	2.99103	0.00490238	0.450834	-2.15816	Serine/threonine-protein phosphatase 2A 65 kDa regulatory subunit A alpha isoform	PP2AAA	P30153	5518	PPP2R1A		seq.16753.46	-0.240335	7.04005	-3.22674	0.00551992	0.490391	-2.13104	Collagen alpha-2(VI) chain	CO6A2	P12110	1292	COL6A2		seq.17511.10	-0.17242	7.47449	-2.61829	0.0127952	0.885251	-2.90949	Ribonuclease P protein subunit p30	RPP30	P78346	10556	RPP30		seq.11263.57	-0.0653377	9.23655	-3.7408	0.000374322	0.0345716	0.0117296	Calsequestrin-1	CASQ1	P31415	844
seq.2201.17	-0.172539	10.3208	-2.98475	0.00498409	0.450834	-2.17024	Endostatin	Endostatin	P39060	80781	COL18A1		seq.25444.29	0.197643	9.35785	3.22535	0.00553571	0.490391	-2.13317	Type I inositol 1,4,5-trisphosphate 5-phosphatase	I5P1	Q14642	3632	INPP5A		seq.18240.6	-0.0871463	6.84588	-2.61816	0.0127996	0.885251	-2.90972	Olfactory marker protein	OMP	P47874	4975	OMP		seq.7957.2	0.26804	10.1086	3.73759	0.000378317	0.0345716	0.00216891	Secretogranin-3	SCG3	Q8WXD2	29106
seq.5746.37	0.229734	7.40348	2.95982	0.00532127	0.450834	-2.21807	Ephrin-B1	EFNB1	P98172	1947	EFNB1		seq.5463.22	-0.347626	10.0104	-3.21279	0.00568128	0.490391	-2.15249	Growth arrest-specific protein 1	GAS1	P54826	2619	GAS1		seq.12385.4	-0.0740258	7.82009	-2.61289	0.0129662	0.885251	-2.91837	Calpain-3	CAN3	P20807	825	CAPN3		seq.24693.5	0.277594	9.11574	3.73516	0.000381361	0.0345716	-0.00504858	Chloride intracellular channel protein 3	CLIC3	O95833	9022
seq.23000.22	0.235425	5.9026	2.95848	0.00533999	0.450834	-2.22064	Neuroligin-1	NLGN1	Q8N2Q7	22871	NLGN1		seq.6597.24	-1.0115	8.0289	-3.20807	0.00573688	0.490391	-2.15974	Membrane protein FAM174A	TM157	Q8TBP5	345757	FAM174A		seq.4328.2	0.218278	7.79942	2.60853	0.0131057	0.885251	-2.92553	Brother of CDO	BOC	Q9BWV1	91653	BOC		seq.7146.5	0.132654	6.47927	3.73356	0.000383384	0.0345716	-0.00981273	Protein disulfide-isomerase A4	PDIA4	P13667	9601
seq.21369.15	0.152317	10.3357	2.95328	0.00541322	0.450834	-2.23059	RNA 3'-terminal phosphate cyclase	RTCA	O00442	8634	RTCA		seq.5813.58	1.10024	7.45501	3.2042	0.00578297	0.490391	-2.16569	Erythropoietin	Epo	P01588	2056	EPO		seq.19557.3	0.193623	6.23252	2.60239	0.0133043	0.885251	-2.93559	Beta-klotho	KLOTB	Q86Z14	152831	KLB		seq.9005.16	0.147703	9.33572	3.71643	0.000405669	0.0361296	-0.0606833	Plexin-A1	PLXA1	Q9UIW2	5361
seq.23665.35	0.150535	7.82539	2.95097	0.00544606	0.450834	-2.235	26S protease regulatory subunit 6A	PRS6A	P17980	5702	PSMC3		seq.16760.2	0.671808	8.47407	3.19702	0.00586939	0.490391	-2.17674	Interleukin-26	IL-26	Q9NPH9	55801	IL26		seq.10780.10	0.174709	5.33467	2.5892	0.0137407	0.885251	-2.95717	Ras-related protein Rab-3D	RAB3D	O95716	9545	RAB3D		seq.22579.93	0.255594	7.37704	3.67949	0.000458008	0.0402936	-0.16987	Neurexin-1-beta	NRX1B	P58400	9378
seq.4301.58	-0.529436	7.95675	-2.95041	0.00545395	0.450834	-2.23606	Thymidine kinase, cytosolic	Thymidine kinase	P04183	7083	TK1		seq.15530.33	-0.360948	9.59615	-3.19664	0.00587393	0.490391	-2.17731	Ephrin type-B receptor 4	EphB4	P54760	2050	EPHB4		seq.4907.56	0.39015	9.04661	2.58849	0.0137647	0.885251	-2.95834	D-dimer	D-dimer	P02671|P02675|P02679	2243|2244|2266	FGA|FGB|FGG		seq.8864.59	-0.0722545	7.40274	-3.65571	0.000495053	0.0430279	-0.2398	Centromere protein W	CENPW	Q5EE01	387103
seq.19467.3	0.103147	7.47949	2.94274	0.00556443	0.450834	-2.25071	Ribokinase	RBSK	Q9H477	64080	RBKS		seq.6086.15	-0.437028	7.99243	-3.19287	0.00591987	0.490391	-2.18311	Chordin-like protein 2	CRDL2	Q6WN34	25884	CHRDL2		seq.15585.304	-0.154188	7.3531	-2.58772	0.0137905	0.885251	-2.95959	Fibulin-5	fibulin 5	Q9UBX5	10516	FBLN5		seq.2835.1	0.238111	8.4828	3.64022	0.000520689	0.0447173	-0.285171	X-ray repair cross-complementing protein 6	Ku70	P12956	2547
seq.13747.9	0.381371	8.23309	2.93963	0.0056099	0.450834	-2.25665	Carbonic anhydrase 6	Carbonic anhydrase 6	P23280	765	CA6		seq.9359.9	-0.28236	9.45884	-3.19195	0.00593115	0.490391	-2.18453	Protein delta homolog 2	EGFL9	Q6UY11	65989	DLK2		seq.5496.49	-0.118784	9.39129	-2.58456	0.0138972	0.885251	-2.96474	Spondin-1	Spondin-1	Q9HCB6	10418	SPON1		seq.23000.22	0.137916	6.18126	3.63173	0.000535285	0.044748	-0.310008	Neuroligin-1	NLGN1	Q8N2Q7	22871
seq.2665.26	0.190457	7.00684	2.93623	0.00565995	0.450834	-2.26313	Tumor necrosis factor receptor superfamily member 17	BCMA	Q02223	608	TNFRSF17		seq.2828.82	-0.53697	8.78277	-3.18564	0.00600884	0.490391	-2.19422	Kunitz-type protease inhibitor 1	HAI-1	O43278	6692	SPINT1		seq.3741.4	-0.0835819	8.46078	-2.58354	0.0139318	0.885251	-2.9664	Interleukin-5	IL-5	P05113	3567	IL5		seq.10746.24	0.228557	7.8964	3.62685	0.000543838	0.044748	-0.324246	Dickkopf-related protein 3	DKK3	Q9UBP4	27122
seq.11145.72	0.148738	6.76112	2.93248	0.00571562	0.450834	-2.27028	UPF0606 protein KIAA1549L	K154L	Q6ZVL6	25758	KIAA1549L		seq.9183.7	-0.190176	8.40415	-3.17452	0.00614848	0.490391	-2.21134	Interferon alpha/beta receptor 1	IFN-a/b R1	P17181	3454	IFNAR1		seq.5249.31	-0.139534	7.09457	-2.58166	0.0139962	0.885251	-2.96948	Serine/threonine-protein kinase 17B	DRAK2	O94768	9262	STK17B		seq.5694.57	0.10928	10.6133	3.62007	0.000555941	0.044748	-0.344013	SPARC-related modular calcium-binding protein 1	SMOC1	Q9H4F8	64093
seq.6555.58	-0.131827	6.96516	-2.92793	0.00578375	0.450834	-2.27893	Stomatin-like protein 2, mitochondrial	Stomatin-like protein 2	Q9UJZ1	30968	STOML2		seq.24952.28	0.272953	7.49302	3.17247	0.00617447	0.490391	-2.21448	Far upstream element-binding protein 3	FUBP3	Q96I24	8939	FUBP3		seq.2692.74	-0.347302	6.7247	-2.57818	0.0141155	0.885251	-2.97516	Phospholipase A2, membrane associated	NPS-PLA2	P14555	5320	PLA2G2A		seq.3518.54	-0.170448	8.70601	-3.61795	0.000559777	0.044748	-0.350189	Carboxypeptidase B2	TAFI	Q96IY4	1361
seq.19173.5	0.173171	9.80305	2.92689	0.00579955	0.450834	-2.28092	AN1-type zinc finger protein 1	ZFAN1	Q8TCF1	79752	ZFAND1		seq.9719.145	-0.315066	8.34267	-3.17086	0.00619508	0.490391	-2.21696	Matrix metalloproteinase-16	MMP-16	P51512	4325	MMP16		seq.3187.52	0.0996785	5.64452	2.57284	0.0143	0.885251	-2.98384	Cysteine-rich secretory protein 3	CRIS3	P54108	10321	CRISP3		seq.3448.13	0.154221	9.09336	3.61616	0.000563037	0.044748	-0.355403	Insulin receptor	IR	P06213	3643
seq.20592.8	0.300796	6.72518	2.92628	0.00580877	0.450834	-2.28208	Latexin	LXN	Q9BS40	56925	LXN		seq.9789.52	-0.303081	9.55607	-3.17009	0.00620493	0.490391	-2.21815	Nesprin-2	Nesprin-2	Q8WXH0	23224	SYNE2		seq.4916.2	1.04717	6.49093	2.56479	0.014583	0.885251	-2.99692	Immunoglobulin D	IgD	P01880	3495 50802 3535	IGHD		seq.17820.170	-0.0922978	8.87323	-3.61579	0.000563711	0.044748	-0.356477	Myeloid leukemia factor 1	MLF1	P58340	4291
seq.22548.18	0.135369	7.48052	2.92584	0.00581537	0.450834	-2.28291	Regulator of G-protein signaling 13	RGS13	O14921	6003	RGS13		seq.3340.53	-0.34144	10.5362	-3.16133	0.00631812	0.490391	-2.23161	Thrombospondin-4	TSP4	P35443	7060	THBS4		seq.8061.102	0.107753	5.46465	2.563	0.0146466	0.885251	-2.99983	Protein FAM171B:Cytoplasmic domain	F171B:CD	Q6P995	165215	FAM171B		seq.5124.62	0.114254	8.67979	3.61538	0.000564467	0.044748	-0.35768	Intercellular adhesion molecule 5	sICAM-5	Q9UMF0	7087
seq.10576.7	0.100709	6.5039	2.92303	0.00585811	0.450834	-2.28825	Plexin domain-containing protein 2:Extracellular domain	PXDC2:ECD	Q6UX71	84898	PLXDC2		seq.11388.75	-0.214784	9.31315	-3.15883	0.00635072	0.490391	-2.23545	WAP four-disulfide core domain protein 2	HE4	Q14508	10406	WFDC2		seq.13494.6	-0.200352	6.76222	-2.55911	0.0147857	0.885251	-3.00614	Ceramide synthase 5	CERS5	Q8N5B7	91012	CERS5		seq.7812.11	-0.241401	7.92947	-3.58758	0.000617608	0.0484285	-0.438436	Protein S100-A9	calgranulin B	P06702	6280
seq.7927.16	0.108094	6.17315	2.91647	0.00595909	0.450834	-2.30073	Alpha-N-acetylgalactosaminide alpha-2,6-sialyltransferase 5	SIA7E	Q9BVH7	81849	ST6GALNAC5		seq.5026.66	0.38788	6.84554	3.15002	0.0064672	0.490391	-2.24899	40S ribosomal protein S3	RS3	P23396	6188	RPS3		seq.23213.21	-0.0966669	7.25634	-2.55791	0.0148291	0.885251	-3.0081	Uncharacterized protein C11orf70	CK070	Q9BRQ4	85016	CFAP300		seq.7179.69	0.0791741	6.7803	3.56086	0.000673131	0.0522147	-0.515648	Neurofascin	NFASC	O94856	23114
seq.7831.39	-0.17388	9.51382	-2.90826	0.00608758	0.450834	-2.31629	Retinol-binding protein 4	RBP	P02753	5950	RBP4		seq.5018.68	-0.281834	10.7787	-3.14676	0.00651082	0.490391	-2.254	Peroxiredoxin-6	Peroxiredoxin-6	P30041	9588	PRDX6		seq.2987.37	0.45454	7.28435	2.55702	0.0148609	0.885251	-3.00953	Histone H1.2	Histone H1.2	P16403	3006	H1-2		seq.20538.71	0.415793	6.38372	3.54997	0.000697109	0.0534994	-0.547025	Sialic acid-binding Ig-like lectin 11:Extracellular domain, Isoform 1	SIG11:ECD	Q96RL6	114132
seq.22116.9	0.229449	5.35105	2.90313	0.00616931	0.450834	-2.32602	cAMP-responsive element modulator	CREM	Q03060	1390	CREM		seq.23274.27	0.526737	7.19382	3.14572	0.00652483	0.490391	-2.25561	EF-hand calcium-binding domain-containing protein 1	EFCB1	Q9HAE3	79645	EFCAB1		seq.22476.115	-0.152394	7.42112	-2.55519	0.0149271	0.885251	-3.0125	Homeobox protein Hox-D4	HXD4	P09016	3233	HOXD4		seq.16831.7	0.073951	7.68618	3.53613	0.000728725	0.0553371	-0.586773	Docking protein 1	DOK1	Q99704	1796
seq.23652.15	0.141264	5.35696	2.90247	0.00617981	0.450834	-2.32726	Peroxisomal sarcosine oxidase	SOX	Q9P0Z9	51268	PIPOX		seq.20576.71	-0.31836	9.6565	-3.14564	0.00652585	0.490391	-2.25572	Frizzled-7	FZD7	O75084	8324	FZD7		seq.11586.2	-0.0914595	8.39542	-2.54888	0.0151572	0.885251	-3.02271	Leucine-rich repeat neuronal protein 1:Extracellular domain	LRRN1:ECD	Q6UXK5	57633	LRRN1		seq.14153.8	0.187026	7.91063	3.51316	0.000784249	0.058933	-0.652543	Ephrin-A3	Ephrin-A3	P52797	1944
seq.11161.5	-0.101961	6.88352	-2.90129	0.00619878	0.450834	-2.3295	Spartin	SPG20	Q8N0X7	23111	SPART		seq.13708.56	-0.546042	8.66107	-3.13356	0.00669056	0.496794	-2.27431	Kallikrein-8	kallikrein 8	O60259	11202	KLK8		seq.4712.28	-0.133231	8.47919	-2.54883	0.0151593	0.885251	-3.0228	Apolipoprotein D	Apo D	P05090	347	APOD		seq.5451.1	0.0807294	9.64669	3.49994	0.000817991	0.0607623	-0.690253	CD166 antigen	ALCAM	Q13740	214
seq.9245.1	0.092898	6.12846	2.90105	0.00620269	0.450834	-2.32996	Killer cell immunoglobulin-like receptor 2DL4	KI2L4	Q99706	3805	KIR2DL4		seq.8969.49	0.157891	6.55968	3.12005	0.00687951	0.496794	-2.29507	Monocyte differentiation antigen CD14	CD14	P08571	929	CD14		seq.23915.18	0.306111	8.80321	2.54431	0.0153261	0.885251	-3.0301	Ras-related protein Rab-7	Rab-7	P51149	7879	RAB7A		seq.14042.11	0.159344	8.80146	3.49651	0.000826958	0.0607623	-0.700011	Secreted frizzled-related protein 1	SARP-2	Q8N474	6422
seq.10506.53	0.183714	7.3221	2.89961	0.00622597	0.450834	-2.33269	Membrane-associated progesterone receptor component 2	PGRC2	O15173	10424	PGRMC2		seq.11320.29	0.296019	7.12511	3.11117	0.00700648	0.496794	-2.30871	E3 ubiquitin-protein ligase CHFR	CHFR	Q96EP1	55743	CHFR		seq.21804.15	-0.0915316	8.25536	-2.53924	0.0155154	0.885251	-3.0383	Putative KHDC1-like protein	KHDCL	Q5JSQ8	100129128	KHDC1L		seq.6507.16	0.129674	7.91673	3.4939	0.00083386	0.0607623	-0.70745	Neural cell adhesion molecule 2	NCAM2	O15394	4685
seq.6398.12	0.206782	7.74049	2.89468	0.00630597	0.450834	-2.34201	Lon protease homolog, mitochondrial	LONM	P36776	9361	LONP1		seq.19190.4	0.274244	6.671	3.1076	0.00705828	0.496794	-2.31421	Ubiquitin/ISG15-conjugating enzyme E2 L6	UB2L6	O14933	9246	UBE2L6		seq.11226.16	-0.091509	7.81266	-2.53628	0.0156267	0.885251	-3.04306	Ubiquitin-protein ligase E3A	UBE3A	Q05086	7337	UBE3A		seq.13416.8	0.243751	9.38315	3.48504	0.000857675	0.0618727	-0.732646	Transmembrane protein 132D	T132D	Q14C87	121256
seq.5360.9	0.109852	9.01623	2.88669	0.00643788	0.450834	-2.3571	RAC-beta serine/threonine-protein kinase	PKB beta	P31751	208	AKT2		seq.8905.20	0.292868	9.08278	3.10617	0.00707913	0.496794	-2.31641	Calcium-activated potassium channel subunit beta-3	KCMB3	Q9NPA1	27094	KCNMB3		seq.22365.52	0.109948	5.48146	2.53521	0.0156673	0.885251	-3.04479	Cyclic AMP-dependent transcription factor ATF-5	ATF5	Q9Y2D1	22809	ATF5		seq.5457.5	0.188477	9.17637	3.47272	0.000891849	0.0631953	-0.767595	Collectin-12	COLEC12	Q5KU26	81035
seq.4842.62	-0.328691	9.51801	-2.88528	0.00646154	0.450834	-2.35978	Glypican-3	Glypican 3	P51654	2719	GPC3		seq.12478.15	0.439453	10.2946	3.10329	0.00712121	0.496794	-2.32083	60S ribosomal protein L30	RL30	P62888	6156	RPL30		seq.6406.3	0.227026	9.81991	2.53411	0.0157091	0.885251	-3.04657	Normal mucosa of esophagus-specific gene 1 protein	NMES1	Q9C002	84419	NMES1		seq.15321.8	0.289984	9.57318	3.47213	0.00089353	0.0631953	-0.769279	Complexin-2	CPLX2	Q6PUV4	10814
seq.10746.24	0.216957	7.91067	2.88208	0.00651517	0.450834	-2.36581	Dickkopf-related protein 3	DKK3	Q9UBP4	27122	DKK3		seq.2952.75	-0.566042	9.32455	-3.10065	0.00716008	0.496794	-2.32489	Insulin-like growth factor I	IGF-I	P05019	3479	IGF1		seq.9188.119	0.140311	5.9089	2.53289	0.0157553	0.885251	-3.04853	C-X-C motif chemokine 9	MIG	Q07325	4283	CXCL9		seq.10675.223	0.115391	4.93057	3.46204	0.000922521	0.0646123	-0.79783	Thioredoxin-related transmembrane protein 2	TMX2	Q9Y320	51075
seq.18300.39	0.141339	9.26125	2.87775	0.00658861	0.450834	-2.37398	Transcriptional activator protein Pur-beta	PURB	Q96QR8	5814	PURB		seq.11121.56	-0.212935	9.12438	-3.10052	0.00716199	0.496794	-2.32509	Brorin	VWC2	Q2TAL6	375567	VWC2		seq.11363.58	-0.0948695	7.4452	-2.53084	0.0158338	0.885251	-3.05185	Aquaporin-4	AQP4	P55087	361	AQP4		seq.9118.7	-0.0831655	7.20364	-3.4394	0.000990881	0.0674412	-0.861719	PH and SEC7 domain-containing protein 2	PSD2	Q9BQI7	84249
seq.24278.4	0.20602	6.53643	2.87288	0.0066721	0.450834	-2.38316	Ubiquitin carboxyl-terminal hydrolase 3	UBP3	Q9Y6I4	9960	USP3		seq.6713.4	-0.321254	8.1134	-3.09216	0.00728625	0.497685	-2.33792	Low-density lipoprotein receptor-related protein 11	LRP11	Q86VZ4	84918	LRP11		seq.2875.15	0.124542	5.95091	2.52816	0.0159363	0.885251	-3.05615	TATA-box-binding protein	TBP	P20226	6908	TBP		seq.8900.28	0.0764003	8.79271	3.43537	0.00100354	0.0674412	-0.873061	Neogenin	NEO1	Q92859	4756
seq.10781.19	-0.132244	8.67647	-2.87264	0.00667616	0.450834	-2.3836	C-type lectin domain family 4 member G	CLC4G	Q6UXB4	339390	CLEC4G		seq.18189.12	-0.376078	8.58637	-3.0904	0.00731281	0.497685	-2.34063	Vacuolar protein-sorting-associated protein 25	VPS25	Q9BRG1	84313	VPS25		seq.22019.21	-0.496316	7.47782	-2.52814	0.0159372	0.885251	-3.05619	SH2B adapter protein 3	SH2B3	Q9UQQ2	10019	SH2B3		seq.15620.4	0.157876	8.12125	3.43534	0.00100362	0.0674412	-0.873134	Neuroligin-1	NLGN1	Q8N2Q7	22871
seq.9906.21	0.314592	9.38131	2.87202	0.0066869	0.450834	-2.38477	Testican-3	TICN3	Q9BQ16	50859	SPOCK3		seq.18821.9	-0.593385	8.18052	-3.084	0.00740981	0.499573	-2.35047	C4a anaphylatoxin	C4a	P0C0L4|P0C0L5	720|100293534	C4A|C4B		seq.24707.6	-0.130758	6.4776	-2.52776	0.0159519	0.885251	-3.0568	Uncharacterized protein CXorf38	CX038	Q8TB03	159013	CXorf38		seq.21135.16	-0.082854	8.10994	-3.43292	0.00101132	0.0674412	-0.879962	Splicing factor 3B subunit 6	SF3B6	Q9Y3B4	51639
seq.14073.31	-0.272849	11.5198	-2.86672	0.00677897	0.45281	-2.39474	Hemopexin	Hemopexin	P02790	3263	HPX		seq.22009.1	0.452102	7.01659	3.07353	0.00757113	0.501389	-2.36654	Protein phosphatase 1B	PPM1B	O75688	5495	PPM1B		seq.4238.4	0.0991313	6.05275	2.52762	0.0159571	0.885251	-3.05702	Protein lin-7 homolog B	LIN7B	Q9HAP6	64130	LIN7B		seq.8877.22	-0.0871958	7.86967	-3.4328	0.00101171	0.0674412	-0.880303	Protein eva-1 homolog C:Extracellular domain	F176C:ECD	P58658	59271
seq.11294.7	0.0763835	7.62711	2.8551	0.00698526	0.462309	-2.41658	Transmembrane and coiled-coil domains protein 3:region 2	TMCC3:region 2	Q9ULS5	57458	TMCC3		seq.21685.29	-0.405705	9.83644	-3.07161	0.0076011	0.501389	-2.36949	DCC	DCC	P43146	1630	DCC		seq.18916.25	-0.341673	7.39297	-2.52043	0.0162363	0.885251	-3.06859	Inosine triphosphate pyrophosphatase	Inosine triphosphatase	Q9BY32	3704	ITPA		seq.18881.7	0.129127	8.17559	3.42891	0.00102415	0.0674412	-0.891216	CD97 antigen	CD97	P48960	976
seq.5451.1	0.101545	9.59919	2.84732	0.0071265	0.467369	-2.43117	CD166 antigen	ALCAM	Q13740	214	ALCAM		seq.7861.9	-0.30088	9.72819	-3.0688	0.00764525	0.501389	-2.37381	Tyrosine-protein kinase transmembrane receptor ROR2	ROR2	Q01974	4920	ROR2		seq.4149.8	0.320135	10.0678	2.51316	0.016523	0.885251	-3.08025	Platelet-derived growth factor subunit B	PDGF-BB	P01127	5155	PDGFB		seq.12934.1	-0.0649187	7.67104	-3.42761	0.00102835	0.0674412	-0.894875	E3 ISG15--protein ligase HERC5	HERC5	Q9UII4	51191
seq.24424.25	0.105648	7.71333	2.84299	0.00720627	0.467607	-2.43928	TBC1 domain family member 25	TBC25	Q3MII6	4943	TBC1D25		seq.9294.45	-0.252009	7.63497	-3.04362	0.00805159	0.507662	-2.41247	Microfibrillar-associated protein 2	MFAP2	P55001	4237	MFAP2		seq.5843.60	0.151234	6.85119	2.51087	0.0166145	0.885251	-3.08393	Histone-lysine N-methyltransferase EHMT2	NG36	Q96KQ7	10919	EHMT2		seq.16609.106	0.167175	7.23352	3.39347	0.00114455	0.0741299	-0.990437	Kin of IRRE-like protein 2	KIRR2	Q6UWL6	84063
seq.3357.67	-0.249166	6.464	-2.83899	0.00728069	0.467607	-2.44676	Cyclin-dependent kinase 2:Cyclin-A2 complex	CDK2/cyclin A	P24941|P20248	1017|890	CDK2|CCNA2		seq.4712.28	0.22727	8.31976	3.03847	0.00813729	0.507662	-2.42037	Apolipoprotein D	Apo D	P05090	347	APOD		seq.3622.33	-0.181407	7.52307	-2.50699	0.01677	0.885251	-3.09014	Legumain	LGMN	Q99538	5641	LGMN		seq.5112.73	0.0703572	8.18694	3.3917	0.00115089	0.0741299	-0.995366	OX-2 membrane glycoprotein	OX2G	P41217	4345
seq.9043.7	0.162722	6.88159	2.83326	0.00738855	0.467607	-2.45747	Tuftelin-interacting protein 11	TFP11	Q9UBB9	24144	TFIP11		seq.10531.18	-0.315203	8.27542	-3.03593	0.00818002	0.507662	-2.42428	GTPase NRas	RASN	P01111	4893	NRAS		seq.25492.7	-0.0882378	6.10603	-2.50693	0.0167725	0.885251	-3.09024	Target of Myb protein 1	TOM1	O60784	10043	TOM1		seq.15298.199	0.152218	6.96556	3.38878	0.00116143	0.0741468	-1.0035	Neuropilin and tolloid-like protein 1	NETO1	Q8TDF5	81832
seq.12030.82	0.135093	7.08817	2.83322	0.0073894	0.467607	-2.45755	Desmin	Desmin	P17661	1674	DES		seq.16617.14	-0.355477	7.2614	-3.03533	0.00818996	0.507662	-2.42519	Caspase-14	Caspase-14	P31944	23581	CASP14		seq.5677.15	-0.111742	6.93644	-2.50387	0.0168962	0.885251	-3.09514	Uncharacterized protein C2orf66	CB066	Q6UXQ4	401027	C2orf66		seq.8942.2	-0.0904189	7.747	-3.37949	0.00119562	0.0753061	-1.02937	39S ribosomal protein L21, mitochondrial	RM21	Q7Z2W9	219927
seq.19347.37	0.247017	6.19714	2.82613	0.0075249	0.467984	-2.47078	Carbonic anhydrase 12	Carbonic Anhydrase XII	O43570	771	CA12		seq.19144.9	0.40987	7.44842	3.02857	0.00830453	0.507662	-2.43557	Transcription factor 4	ITF2	P15884	6925	TCF4		seq.7947.19	-0.447328	6.4136	-2.50349	0.0169117	0.885251	-3.09575	AP-4 complex accessory subunit tepsin	AP4AT	Q96N21	146705	TEPSIN		seq.6647.55	0.130849	9.7643	3.37819	0.00120047	0.0753061	-1.03298	PolyUbiquitin K63-linked	PolyUbiquitin K63	P0CG48	7316
seq.20426.34	0.164464	6.31786	2.82612	0.00752511	0.467984	-2.4708	Protein FAM84A	FA84A	Q96KN4	151354	LRATD1		seq.8086.49	0.264582	7.48442	3.0143	0.00855166	0.507662	-2.45747	Integral membrane protein 2B	ITM2B	Q9Y287	9445	ITM2B		seq.21196.29	-0.580105	6.13997	-2.4928	0.0173508	0.885251	-3.11282	SAM domain-containing protein SAMSN-1	SAMN1	Q9NSI8	64092	SAMSN1		seq.20586.18	0.103273	8.37228	3.35767	0.00127963	0.0795799	-1.08991	Contactin-3	CNTN3	Q9P232	5067
seq.3516.60	0.217457	9.49244	2.81761	0.00769107	0.469379	-2.48668	Stromal cell-derived factor 1	SDF-1	P48061	6387	CXCL12		seq.3061.61	0.161744	6.73373	3.00995	0.00862847	0.507662	-2.46415	Cathepsin B	Cathepsin B	P07858	1508	CTSB		seq.6576.1	0.104298	7.0892	2.49241	0.0173673	0.885251	-3.11345	Ecto-ADP-ribosyltransferase 4	ART4	Q93070	420	ART4		seq.5759.10	0.174261	8.83594	3.34506	0.00133071	0.0820491	-1.12478	Ephrin-A3	Ephrin-A3	P52797	1944
seq.20591.48	0.227585	7.64888	2.81615	0.00771976	0.469379	-2.48939	Gliomedin	GLDN	Q6ZMI3	342035	GLDN		seq.7127.3	-0.19992	8.44524	-3.00753	0.00867145	0.507662	-2.46786	Apolipoprotein A-II	Apo A-II	P02652	336	APOA2		seq.9271.101	-0.0831204	7.62269	-2.49197	0.0173857	0.885251	-3.11416	Stromal interaction molecule 1:Extracellular domain	STIM1:ECD	Q13586	6786	STIM1		seq.10801.11	0.0768228	8.78348	3.33988	0.00135221	0.0822657	-1.13905	Ephrin-A2	Ephrin-A2	O43921	1943
seq.17729.20	-0.396373	7.13763	-2.81499	0.00774273	0.469379	-2.49155	Ubiquitin-conjugating enzyme E2 S	UBE2S	Q16763	27338	UBE2S		seq.12384.92	0.238306	7.08571	3.006	0.00869865	0.507662	-2.4702	COP9 signalosome complex subunit 7b	CSN7B	Q9H9Q2	64708	COPS7B		seq.2773.50	0.138981	5.39335	2.48608	0.0176323	0.885251	-3.12353	Interleukin-10	IL-10	P22301	3586	IL10		seq.6375.75	0.132569	9.28961	3.33873	0.00135703	0.0822657	-1.14222	Xyloside xylosyltransferase 1	XXLT1	Q8NBI6	152002
seq.15347.12	-0.220796	11.8313	-2.8117	0.00780812	0.469398	-2.49767	Hemopexin	Hemopexin	P02790	3263	HPX		seq.7873.32	0.379259	6.52082	3.00314	0.00874986	0.507662	-2.47458	Testis-specific serine/threonine-protein kinase 2	TSSK2	Q96PF2	23617	TSSK2		seq.24928.20	-0.0728129	7.24721	-2.48099	0.0178483	0.885251	-3.13164	Mitotic-spindle organizing protein 2A	MZT2A	Q6P582	653784	MZT2A		seq.5602.62	-0.0755492	8.15	-3.32748	0.00140511	0.0844708	-1.17322	Inactive ribonuclease-like protein 10	RNS10	Q5GAN6	338879
seq.23212.8	0.205264	6.89975	2.80667	0.00790924	0.471548	-2.50703	Protein EURL homolog	EURL	Q9NYK6	54149	EURL		seq.9316.67	-0.300333	9.80168	-2.99918	0.00882134	0.507662	-2.48066	WAP four-disulfide core domain protein 1	WFDC1	Q9HC57	58189	WFDC1		seq.12528.40	-0.0736815	6.84892	-2.48012	0.0178856	0.885251	-3.13303	ATPase WRNIP1	WRIP1	Q96S55	56897	WRNIP1		seq.23567.37	-0.0677427	8.65693	-3.32236	0.0014275	0.0851076	-1.1873	Guanine nucleotide-binding protein G(q) subunit alpha	GNAQ	P50148	2776
seq.14685.17	-0.100474	7.17403	-2.79979	0.0080493	0.474619	-2.5198	RAC-beta serine/threonine-protein kinase	PKB beta	P31751	208	AKT2		seq.19334.62	-0.212644	9.72735	-2.99726	0.00885612	0.507662	-2.4836	Thioredoxin domain-containing protein 12	TXD12	O95881	51060	TXNDC12		seq.17800.33	-0.41434	6.09334	-2.46845	0.0183908	0.885251	-3.15156	SCAN domain-containing protein 1	SCAND1	P57086	51282	SCAND1		seq.5740.17	0.0939164	10.1186	3.31028	0.00148168	0.0876135	-1.22044	Roundabout homolog 1	ROBO1	Q9Y6N7	6091
seq.12661.44	-0.0961682	7.41833	-2.79404	0.00816813	0.474619	-2.53046	Gamma-aminobutyric acid receptor-associated protein-like 1	GBRL1	Q9H0R8	23710	GABARAPL1		seq.5250.53	0.186791	7.36285	2.99578	0.00888309	0.507662	-2.48587	Inosine-5'-monophosphate dehydrogenase 2	IMDH2	P12268	3615	IMPDH2		seq.17808.37	0.257209	6.91897	2.46714	0.0184484	0.885251	-3.15364	Omega-amidase NIT2	NIT2	Q9NQR4	56954	NIT2		seq.12875.28	0.0792138	8.3352	3.30519	0.00150509	0.0882742	-1.23439	Ubiquitin domain-containing protein 2	UBTD2	Q8WUN7	92181
seq.25033.194	0.156365	10.3031	2.79356	0.00817816	0.474619	-2.53136	Transitional endoplasmic reticulum ATPase	TER ATPase	P55072	7415	VCP		seq.13122.19	-0.24609	9.86039	-2.99425	0.00891102	0.507662	-2.48822	Leucine-rich repeat transmembrane protein FLRT2	FLRT2	O43155	23768	FLRT2		seq.12845.18	-0.0786444	8.73308	-2.46535	0.0185271	0.885251	-3.15647	Sorting nexin-17	SNX17	Q15036	9784	SNX17		seq.7831.39	-0.114972	9.68173	-3.29432	0.00155623	0.089894	-1.26411	Retinol-binding protein 4	RBP	P02753	5950
seq.24426.15	-0.132323	7.29595	-2.79137	0.00822392	0.474619	-2.53541	Catenin alpha-1	CTNA1	P35221	1495	CTNNA1		seq.17737.7	0.244208	9.60673	2.99238	0.00894532	0.507662	-2.49109	Isovaleryl-CoA dehydrogenase, mitochondrial	IVD	P26440	3712	IVD		seq.11539.4	-0.101864	8.1065	-2.46415	0.01858	0.885251	-3.15837	ATP synthase subunit f, mitochondrial	ATPK	P56134	9551	ATP5MF		seq.22953.85	0.085475	7.44448	3.28946	0.00157961	0.089894	-1.27737	CCAAT/enhancer-binding protein beta	CEBPB	P17676	1051
seq.8885.6	0.232959	8.47531	2.78007	0.00846399	0.478564	-2.55634	Voltage-dependent calcium channel subunit alpha-2/delta-3	CA2D3	Q8IZS8	55799	CACNA2D3		seq.23200.25	-0.321339	9.12734	-2.9895	0.00899821	0.507662	-2.49549	Complement C1q tumor necrosis factor-related protein 4	C1QT4	Q9BXJ3	114900	C1QTNF4		seq.7089.42	0.0650772	6.06246	2.45917	0.018802	0.885251	-3.16626	Synaptotagmin-11	SYT11	Q9BT88	23208	SYT11		seq.2743.5	0.152297	6.56053	3.28823	0.00158562	0.089894	-1.28074	Sonic hedgehog protein	Sonic Hedgehog	Q15465	6469
seq.11360.39	-0.310626	10.3591	-2.77835	0.00850106	0.478564	-2.55951	Ribonucleoside-diphosphate reductase large subunit	RRM1	P23921	6240	RRM1		seq.9840.2	0.298655	9.41392	2.98779	0.00902983	0.507662	-2.49811	Cell division control protein 42 homolog	Cdc42Hs	P60953	998	CDC42		seq.4956.2	0.110667	6.96587	2.44894	0.0192645	0.885251	-3.18242	Epiregulin	EPI	O14944	2069	EREG		seq.7995.16	0.0445044	7.12655	3.28689	0.00159211	0.089894	-1.28437	von Willebrand factor C domain-containing protein 2-like	VWC2L	B2RUY7	402117
seq.15513.108	-0.171364	7.62844	-2.77742	0.00852117	0.478564	-2.56123	Prostasin	Prostasin	Q16651	5652	PRSS8		seq.14153.8	-0.326392	7.61244	-2.98601	0.00906285	0.507662	-2.50084	Ephrin-A3	Ephrin-A3	P52797	1944	EFNA3		seq.17785.11	-0.106133	7.81615	-2.44757	0.0193274	0.885251	-3.18458	2'-deoxynucleoside 5'-phosphate N-hydrolase 1	RCL	O43598	10591	DNPH1		seq.7049.2	0.140805	7.99277	3.2854	0.00159942	0.089894	-1.28844	Disintegrin and metalloproteinase domain-containing protein 23	ADAM 23	O75077	8745
seq.4832.75	0.197684	6.92399	2.77574	0.00855762	0.478564	-2.56433	Tumor necrosis factor receptor superfamily member 10A	TRAIL R1	O00220	8797	TNFRSF10A		seq.9261.14	-0.259952	9.15001	-2.98513	0.00907924	0.507662	-2.50219	Ephrin type-B receptor 6	EphB6	O15197	2051	EPHB6		seq.7950.142	-0.0701273	6.51275	-2.447	0.0193536	0.885251	-3.18548	Butyrophilin-like protein 9	BTNL9	Q6UXG8	153579	BTNL9		seq.15641.20	0.172366	9.48652	3.28376	0.00160747	0.089894	-1.29291	Tomoregulin-1	TEFF1	Q8IYR6	100526694
seq.19799.2	0.120059	8.27437	2.77116	0.00865775	0.480438	-2.57279	Probable phosphoglycerate mutase 4	PGAM4	Q8N0Y7	441531	PGAM4		seq.13082.9	0.708722	8.88124	2.97634	0.00924443	0.507662	-2.51567	Protein unc-45 homolog A	UN45A	Q9H3U1	55898	UNC45A		seq.18950.13	0.271213	7.58196	2.4454	0.019427	0.885251	-3.188	Ras-related C3 botulinum toxin substrate 2	RAC2	P15153	5880	RAC2		seq.7945.10	0.0915871	8.88574	3.27549	0.00164874	0.0913689	-1.31544	Semaphorin-6A	Semaphorin-6A	Q9H2E6	57556
seq.22805.18	0.133875	7.03417	2.75659	0.00898352	0.49096	-2.59962	THAP domain-containing protein 11	THA11	Q96EK4	57215	THAP11		seq.2652.15	-0.256536	9.16604	-2.97345	0.00929941	0.507662	-2.5201	Urokinase plasminogen activator surface receptor	suPAR	Q03405	5329	PLAUR		seq.18837.9	-0.255531	7.00113	-2.44246	0.0195629	0.885251	-3.19263	Small glutamine-rich tetratricopeptide repeat-containing protein beta	SGTB	Q96EQ0	54557	SGTB		seq.8235.48	0.217863	7.01531	3.27342	0.00165918	0.0913689	-1.32105	Secretogranin-1	SCG1	P05060	1114
seq.12517.52	0.16379	10.6112	2.75292	0.00906718	0.49096	-2.60636	Programmed cell death protein 5	TFAR19	O14737	9141	PDCD5		seq.10565.19	-0.223662	7.40026	-2.97113	0.00934386	0.507662	-2.52366	SLIT and NTRK-like protein 3	SLIK3	O94933	22865	SLITRK3		seq.13242.134	0.209241	7.42191	2.43518	0.0199034	0.885251	-3.20409	SH3 and multiple ankyrin repeat domains protein 3	SHAN3	Q9BYB0		SHANK3		seq.5637.81	0.126828	8.11469	3.26745	0.00168975	0.0923474	-1.33727	Netrin-G1	NTNG1	Q9Y2I2	22854
seq.5656.53	-0.236514	6.05171	-2.75201	0.00908808	0.49096	-2.60803	Poly(U)-specific endoribonuclease	PP11	P21128	8909	ENDOU		seq.14132.21	0.412446	6.71903	2.97031	0.00935944	0.507662	-2.5249	HERV-H LTR-associating protein 2	HHLA2	Q9UM44	11148	HHLA2		seq.12571.14	-0.128276	6.27195	-2.43357	0.0199791	0.885251	-3.20661	ADP-ribosylation factor-like protein 3	ARL3	P36405	403	ARL3		seq.25264.102	0.226404	7.42199	3.26325	0.00171161	0.0928385	-1.34868	SHIP	SHIP	Q92835	3635
seq.10058.1	0.183597	9.71743	2.75064	0.00911958	0.49096	-2.61054	UV excision repair protein RAD23 homolog A	RD23A	P54725	5886	RAD23A		seq.17764.108	0.401971	9.50867	2.96048	0.00954993	0.510732	-2.53996	Rho-related GTP-binding protein RhoC	RHOC	P08134	389	RHOC		seq.21360.27	-0.092521	7.41528	-2.43326	0.019994	0.885251	-3.20711	Sperm antigen with calponin homology and coiled-coil domains 1	SPEC1	Q5M775	92521	SPECC1		seq.19187.21	0.0719517	8.57276	3.25521	0.00175413	0.0944349	-1.37048	STAM-binding protein	STABP	O95630	10617
seq.8265.225	-0.18094	8.90077	-2.7425	0.00930912	0.491398	-2.62548	Lamina-associated polypeptide 2, isoforms beta/gamma	LAP2B	P42167	7112	TMPO		seq.24942.22	0.292484	7.57879	2.96007	0.00955805	0.510732	-2.5406	Protein unc-13 homolog D	UN13D	Q70J99	201294	UNC13D		seq.22057.9	-0.14404	6.59174	-2.43269	0.0200209	0.885251	-3.208	Aldehyde dehydrogenase X, mitochondrial	AL1B1	P30837	219	ALDH1B1		seq.17156.72	0.162666	8.55637	3.2475	0.0017958	0.0959622	-1.39132	Serine/threonine-protein kinase DCLK1	DCAK1	O15075	9201
seq.11836.144	0.149868	6.78072	2.73793	0.00941727	0.491398	-2.63387	Epithelial discoidin domain-containing receptor 1	discoidin domain receptor 1	Q08345	780	DDR1		seq.22488.17	0.252392	8.31026	2.95479	0.009662	0.510732	-2.54868	Krueppel-like factor 9	KLF9	Q13886	687	KLF9		seq.14132.21	-0.181184	6.68989	-2.43011	0.0201437	0.885251	-3.21206	HERV-H LTR-associating protein 2	HHLA2	Q9UM44	11148	HHLA2		seq.3289.19	0.0595182	7.30864	3.24309	0.00182009	0.096545	-1.40325	Carbonic anhydrase-related protein 10	Carbonic Anhydrase X	Q9NS85	56934
seq.3326.58	0.128992	8.68617	2.73778	0.00942073	0.491398	-2.63413	Cell adhesion molecule 1	Nectin-like protein 2	Q9BY67	23705	CADM1		seq.15667.39	-0.324058	6.7677	-2.94576	0.00984237	0.510732	-2.56251	Bone morphogenetic protein 4	BMP-4	P12644	652	BMP4		seq.21916.82	-0.0777544	7.41645	-2.42951	0.020172	0.885251	-3.21299	Ubiquitin thioesterase otulin	OTUL	Q96BN8	90268	OTULIN		seq.5111.15	0.141411	8.1188	3.23492	0.00186587	0.0982507	-1.42529	Neurexin-3-beta	NRX3B	Q9HDB5	9369
seq.10780.10	0.0949985	5.22383	2.73656	0.00944985	0.491398	-2.63637	Ras-related protein Rab-3D	RAB3D	O95716	9545	RAB3D		seq.12658.72	0.185491	6.7252	2.94517	0.00985418	0.510732	-2.5634	Pantothenate kinase 3	PANK3	Q9H999	79646	PANK3		seq.4696.2	-0.25113	7.34302	-2.42489	0.0203937	0.885251	-3.22025	Fatty acid-binding protein, heart	FABP	P05413	2170	FABP3		seq.21450.333	0.120937	7.15515	3.22058	0.00194884	0.101877	-1.46389	Caspase-10:region 2	Caspase-10:region 2	Q92851	843
seq.16593.3	-0.113976	7.46266	-2.73521	0.00948209	0.491398	-2.63885	FAS-associated death domain protein	FADD	Q13158	8772	FADD		seq.25073.13	-0.505471	8.06	-2.94068	0.00994522	0.510732	-2.57028	Ubiquitin conjugation factor E4 A	UBE4A	Q14139	9354	UBE4A		seq.10012.5	-0.0882756	7.50324	-2.42431	0.0204215	0.885251	-3.22115	SAM pointed domain-containing Ets transcription factor	SPDEF	O95238	25803	SPDEF		seq.7204.1	0.134571	7.73484	3.21067	0.00200819	0.1037	-1.49049	Carcinoembryonic antigen-related cell adhesion molecule 21	CEA21	Q3KPI0	90273
seq.15466.30	-0.370205	11.3528	-2.73294	0.00953641	0.491398	-2.64299	Collagen alpha-1(IX) chain	CO9A1	P20849	1297	COL9A1		seq.13094.75	-0.260083	7.42033	-2.93941	0.00997119	0.510732	-2.57223	R-spondin-3	RSPO3	Q9BXY4	84870	RSPO3		seq.21679.16	-0.169901	7.63648	-2.42401	0.020436	0.885251	-3.22162	Cadherin-20	CAD20	Q9HBT6	28316	CDH20		seq.9378.6	0.177672	6.92889	3.20996	0.00201247	0.1037	-1.49237	Fibrinogen C domain-containing protein 1	FBCD1	Q8N539	84929
seq.17699.43	-0.105384	5.65943	-2.7247	0.00973651	0.49815	-2.65806	Protein timeless homolog	TIMELESS	Q9UNS1	8914	TIMELESS		seq.2642.4	-0.22028	8.10582	-2.92979	0.0101694	0.510732	-2.58694	Platelet-activating factor acetylhydrolase IB subunit beta	PAFAH beta subunit	P68402	5049	PAFAH1B2		seq.5745.64	-0.0859561	8.19461	-2.42287	0.0204909	0.885251	-3.2234	Peptidase inhibitor 15	PI15	O43692	51050	PI15		seq.12686.15	0.132439	7.95279	3.19487	0.00210634	0.107767	-1.53278	3-mercaptopyruvate sulfurtransferase	THTM	P25325	4357
seq.22518.54	0.15515	7.28721	2.72177	0.00980864	0.498306	-2.66342	Kinetochore-associated protein NSL1 homolog	NSL1	Q96IY1	25936	NSL1		seq.2615.60	-0.208979	8.67566	-2.92821	0.0102023	0.510732	-2.58936	Ephrin-A5	Ephrin-A5	P52803	1946	EFNA5		seq.19229.92	-0.287812	6.67459	-2.42101	0.0205814	0.885251	-3.22633	Homer protein homolog 1	HOME1	Q86YM7	9456	HOMER1		seq.11556.19	-0.0624892	7.63083	-3.18565	0.0021656	0.110019	-1.55736	ADP-ribosylation factor GTPase-activating protein 1	ARFG1	Q8N6T3	55738
seq.20579.50	0.129823	6.19199	2.71352	0.0100141	0.501131	-2.67846	Myelin-associated glycoprotein	MAG	P20916	4099	MAG		seq.10781.19	0.226017	8.80895	2.92264	0.0103192	0.510732	-2.59788	C-type lectin domain family 4 member G	CLC4G	Q6UXB4	339390	CLEC4G		seq.14599.18	-0.166152	6.82861	-2.41775	0.02074	0.885251	-3.23142	Stabilin-1	STAB1	Q9NY15	23166	STAB1		seq.3806.55	0.160237	7.89301	3.18153	0.00219265	0.110614	-1.56835	Ephrin type-A receptor 5	EphA5	P54756	2044
seq.5012.67	0.198481	9.98281	2.70986	0.0101065	0.501131	-2.68512	Adenylate kinase isoenzyme 1	Myokinase, human	P00568	203	AK1		seq.13098.93	-0.527765	9.20801	-2.91596	0.0104612	0.510732	-2.60809	Vascular endothelial growth factor D	VEGF-D	O43915	2277	VEGFD		seq.7765.15	-0.0995375	8.2893	-2.41714	0.0207699	0.885251	-3.23238	Integral membrane protein 2A	ITM2A	O43736	9452	ITM2A		seq.5483.1	0.0853158	9.38762	3.15766	0.00235546	0.118002	-1.63174	Repulsive guidance molecule A	RGMA	Q96B86	56963
seq.12356.65	0.151509	7.85924	2.70277	0.010288	0.501131	-2.69802	Sorcin	Sorcin	P30626	6717	SRI		seq.9461.2	0.807404	7.5031	2.91486	0.0104848	0.510732	-2.60978	Intercellular adhesion molecule 4	ICAM4	Q14773	3386	ICAM4		seq.23680.1	-0.148653	7.19232	-2.41431	0.0209092	0.885251	-3.23681	MCP-1 Induced Protein	MCPIP	Q5D1E8	80149	ZC3H12A		seq.4246.40	0.193416	8.91392	3.15097	0.00240305	0.119556	-1.64944	Neural cell adhesion molecule L1	NCAM-L1	P32004	3897
seq.9278.9	0.209079	8.07384	2.70031	0.0103517	0.501131	-2.7025	Stromal cell-derived factor 1	SDF-1	P48061	6387	CXCL12		seq.25126.19	0.340665	8.17239	2.90982	0.0105935	0.510732	-2.61749	E3 ubiquitin-protein ligase HECW2	HECW2	Q9P2P5	57520	HECW2		seq.19280.29	-0.24236	7.58487	-2.4118	0.0210328	0.885251	-3.24072	Ubiquitin-conjugating enzyme E2 D3	UB2D3	P61077	7323	UBE2D3		seq.11425.31	-0.0861039	8.67421	-3.13551	0.00251659	0.124347	-1.69026	RUN and FYVE domain-containing protein 1	RUFY1	Q96T51	80230
seq.22474.28	0.150623	7.85888	2.70012	0.0103565	0.501131	-2.70284	Homeobox protein Hox-C11	HXC11	O43248	3227	HOXC11		seq.22041.26	0.272468	10.8378	2.90708	0.0106529	0.510732	-2.62167	Dual specificity mitogen-activated protein kinase kinase 5	MP2K5	Q13163	5607	MAP2K5		seq.14618.26	0.174074	7.68471	2.41085	0.0210801	0.885251	-3.24221	Vesicular, overexpressed in cancer, prosurvival protein 1	ECOP	Q96AW1	81552	VOPP1		seq.5609.92	0.063131	7.2215	3.13064	0.00255339	0.124634	-1.70309	Protein FAM19A5	F19A5	Q7Z5A7	25817
seq.18909.11	-0.150134	6.95751	-2.69983	0.0103641	0.501131	-2.70337	Exosome complex component RRP43	EXOS8	Q96B26	11340	EXOSC8		seq.3347.9	0.264168	9.63131	2.90626	0.0106709	0.510732	-2.62293	beta-adrenergic receptor kinase 1	BARK1	P25098	156	GRK2		seq.9934.29	-0.122573	8.84307	-2.40615	0.0213147	0.885251	-3.24955	Phosphatidylinositol transfer protein alpha isoform	PIPNA	Q00169	5306	PITPNA		seq.7933.75	0.156854	9.53955	3.13017	0.00255695	0.124634	-1.70432	Disintegrin and metalloproteinase domain-containing protein 22	ADA22	Q9P0K1	53616
seq.13067.5	-0.0800617	7.48192	-2.69936	0.0103763	0.501131	-2.70422	cGMP-dependent protein kinase 1, beta isozyme	KGP1B	Q13976	5592	PRKG1		seq.19111.10	-0.356912	7.89044	-2.9057	0.0106831	0.510732	-2.62379	NEDD8-conjugating enzyme Ubc12	UBC12	P61081	9040	UBE2M		seq.7745.3	-0.130741	6.70416	-2.40236	0.0215055	0.885251	-3.25546	CDGSH iron-sulfur domain-containing protein 1	ZCD1	Q9NZ45	55847	CISD1		seq.8918.64	-0.0636987	8.19699	-3.1211	0.00262689	0.127184	-1.72817	Protein-tyrosine kinase 2-beta:Focal adhesion targeting domain	FAK2:FAT	Q14289	2185
seq.20442.12	-0.206503	8.73491	-2.69768	0.01042	0.501131	-2.70727	Calcipressin-3	RCAN3	Q9UKA8	11123	RCAN3		seq.8348.4	-0.321925	9.48723	-2.90411	0.0107179	0.510732	-2.62622	Ephrin type-B receptor 2	EPHB2	P29323	2048	EPHB2		seq.11164.7	-0.106866	8.18473	-2.39946	0.0216522	0.885251	-3.25997	Teneurin-2	TEN2	Q9NT68	57451	TENM2		seq.8989.40	0.148895	6.39553	3.11046	0.00271123	0.129121	-1.75608	Signal peptide, CUB and EGF-like domain-containing protein 1	SCUB1	Q8IWY4	80274
seq.23028.49	-0.215434	6.58831	-2.68114	0.0108599	0.518831	-2.73724	Syntenin-2	SDCB2	Q9H190	27111	SDCBP2		seq.7182.1	0.207912	6.6642	2.9035	0.0107312	0.510732	-2.62714	Liver carboxylesterase 1	carboxylesterase, liver	P23141	1066	CES1		seq.11563.51	-0.114175	8.50346	-2.39682	0.0217869	0.885251	-3.26408	Synaptotagmin-like protein 4:Ca2+-dependent membrane-targeting module 2	SYTL4:C2 2	Q96C24	94121	SYTL4		seq.10833.64	0.0513587	6.43558	3.1082	0.00272942	0.129121	-1.76198	Hedgehog-interacting protein	HHIP	Q96QV1	64399
seq.17802.4	0.14882	10.7427	2.67521	0.011022	0.522595	-2.74797	Sialic acid synthase	SIAS	Q9NR45	54187	NANS		seq.9018.38	-0.416817	8.91161	-2.90213	0.0107612	0.510732	-2.62923	Protocadherin-10:Extracellular domain	PCD10:ECD	Q9P2E7	57575	PCDH10		seq.16593.3	0.155824	7.94974	2.3927	0.0219987	0.885251	-3.27049	FAS-associated death domain protein	FADD	Q13158	8772	FADD		seq.25091.83	0.0989607	7.70231	3.10582	0.00274872	0.129121	-1.7682	SLIT-ROBO Rho GTPase-activating protein 2	FNBP2	O75044	23380
seq.16758.96	-0.1685	8.85585	-2.67297	0.0110836	0.522595	-2.752	Hepatoma-derived growth factor	HDGF	P51858	3068	HDGF		seq.2585.2	-0.262105	11.2447	-2.89685	0.010878	0.512901	-2.6373	Prolactin	PRL	P01236	5617	PRL		seq.18883.4	0.160707	7.14438	2.39224	0.0220223	0.885251	-3.2712	Destrin	DEST	P60981	11034	DSTN		seq.2952.75	-0.304329	9.63819	-3.1057	0.00274974	0.129121	-1.76853	Insulin-like growth factor I	IGF-I	P05019	3479
seq.17782.23	0.328766	8.79202	2.66742	0.0112381	0.523563	-2.76203	3-ketoacyl-CoA thiolase, peroxisomal	THIK	P09110	30	ACAA1		seq.20988.63	-0.311944	8.20772	-2.89182	0.0109904	0.514515	-2.64499	Retinitis pigmentosa 9 protein	RP9	Q8TA86	6100	RP9		seq.22545.20	-0.100006	7.19731	-2.38807	0.0222386	0.885251	-3.27767	RNA-binding Raly-like protein	RALYL	Q86SE5	138046	RALYL		seq.11607.15	-0.0877515	7.16489	-3.10488	0.0027564	0.129121	-1.77067	Bromodomain-containing protein 1	BRD1	O95696	23774
seq.2358.19	0.164966	8.58281	2.66702	0.0112493	0.523563	-2.76275	Vascular endothelial growth factor receptor 3	VEGF sR3	P35916	2324	FLT4		seq.9715.15	-0.354659	7.13336	-2.88599	0.011122	0.514515	-2.65389	Immunoglobulin superfamily member 3	IGSF3	O75054	3321	IGSF3		seq.25947.116	-0.417648	6.69053	-2.38068	0.022627	0.885251	-3.28914	Phosphatidylinositol 3-kinase catalytic subunit type 3	PK3C3	Q8NEB9	5289	PIK3C3		seq.21397.21	0.122587	8.17526	3.09588	0.00283086	0.131754	-1.79419	Protogenin	PRTG	Q2VWP7	283659
seq.21967.20	0.264811	6.71675	2.65786	0.0115087	0.531252	-2.77925	Corticosteroid 11-beta-dehydrogenase isozyme 1	DHI1	P28845	3290	HSD11B1		seq.9377.25	-0.347712	7.587	-2.88081	0.0112404	0.514515	-2.66181	Kit ligand	SCF	P21583	4254	KITLG		seq.17202.37	0.225693	5.79299	2.37869	0.0227325	0.885251	-3.29222	Programmed cell death protein 4	PDCD4	Q53EL6	27250	PDCD4		seq.21676.17	0.165523	9.15192	3.07671	0.0029957	0.138532	-1.84412	PAI-2	PAI-2	P05120	5055
seq.17773.26	0.141917	8.32905	2.6553	0.0115821	0.531252	-2.78386	Gamma-soluble NSF attachment protein	SNAG	Q99747	8774	NAPG		seq.8427.118	-0.461662	7.18105	-2.88035	0.0112509	0.514515	-2.66251	R-spondin-3	RSPO3	Q9BXY4	84870	RSPO3		seq.12409.90	0.0763184	6.73184	2.37844	0.0227455	0.885251	-3.2926	Ras-related protein Rab-7b	RAB7B	Q96AH8	338382	RAB7B		seq.11468.15	0.26703	8.89044	3.0701	0.00305455	0.140354	-1.86127	Probable RNA-binding protein 19	RBM19	Q9Y4C8	9904
seq.6896.3	0.146269	6.45466	2.65345	0.0116354	0.531252	-2.78718	Transmembrane protein C1orf162	CA162	Q8NEQ5	128346	C1orf162		seq.21693.14	-0.282218	8.93058	-2.87779	0.0113098	0.514515	-2.66641	Cadherin-13	CAD13	P55290	1012	CDH13		seq.22972.26	0.483433	10.283	2.37782	0.0227783	0.885251	-3.29356	Gro-beta	Gro-b	P19875	2920	CXCL2		seq.6506.54	0.192089	8.24524	3.0532	0.00321001	0.146563	-1.90502	Transmembrane emp24 domain-containing protein 10	TMEDA	P49755	10972
seq.6913.189	-0.123153	6.25559	-2.64699	0.0118233	0.536437	-2.79877	High mobility group protein B2	HMG-2	P26583	3148	HMGB2		seq.14341.8	0.232419	7.55787	2.8722	0.0114397	0.514515	-2.67495	Protein FAM69C	FA69C	Q0P6D2	125704	DIPK1C		seq.11282.16	0.186144	5.79584	2.37178	0.0231023	0.885251	-3.30291	Macrophage scavenger receptor types I and II:Extracellular domain	Macrophage scavenger receptor:ECD	P21757	4481	MSR1		seq.20245.13	0.0398714	7.11562	3.04764	0.00326272	0.148033	-1.91936	Retinoic acid receptor RXR-alpha	Retinoic acid receptor RXR-alpha	P19793	6256
seq.4785.30	0.128572	5.91276	2.63839	0.0120781	0.542809	-2.81419	Corticosteroid-binding globulin	CBG	P08185	866	SERPINA6		seq.19287.59	-0.498074	7.79415	-2.86809	0.0115359	0.514515	-2.68122	Density-regulated protein	DENR	O43583	8562	DENR		seq.13511.29	-0.0745899	7.01025	-2.36944	0.0232286	0.885251	-3.30651	DNA-binding protein SATB1	SATB1	Q01826	6304	SATB1		seq.13117.232	-0.170089	9.20805	-3.04032	0.00333344	0.149074	-1.93825	Choline/ethanolamine kinase	CHKB	Q9Y259	1120
seq.7871.16	0.224178	7.72416	2.63719	0.0121143	0.542809	-2.81635	Transmembrane protein 132A	T132A	Q24JP5	54972	TMEM132A		seq.2658.27	-0.178423	8.75893	-2.86399	0.0116327	0.514515	-2.68747	NT-3 growth factor receptor	TrkC	Q16288	4916	NTRK3		seq.14112.40	-0.0966614	7.65392	-2.36449	0.0234986	0.885251	-3.31416	Tumor necrosis factor receptor superfamily member 19L	RELT	Q969Z4	84957	RELT		seq.18928.10	0.212955	6.42888	3.04007	0.00333586	0.149074	-1.93889	Protein S100-Z	S100Z	Q8WXG8	170591
seq.9526.3	-0.201433	6.23671	-2.63417	0.0122049	0.543497	-2.82175	Colipase-like protein 1	COLL1	A2RUU4	340204	CLPSL1		seq.10088.37	0.548835	8.47827	2.85854	0.0117629	0.514515	-2.69579	Adenine phosphoribosyltransferase	APT	P07741	353	APRT		seq.22560.1	0.702778	8.57787	2.36222	0.0236229	0.885251	-3.31765	Protein EVI2A	EVI2A	P22794	2123	EVI2A		seq.8080.24	0.255919	9.29086	3.03883	0.00334794	0.149074	-1.94207	Prostate-associated microseminoprotein	PSMP	Q1L6U9	692094
seq.24221.3	0.110384	7.18908	2.62201	0.0125775	0.548024	-2.84348	Peroxisome proliferator activated receptor gamma	PPAR gamma	P37231	5468	PPARG		seq.23320.11	-0.294785	8.85362	-2.85436	0.0118635	0.514515	-2.70216	Multivesicular body subunit 12B	MB12B	Q9H7P6	89853	MVB12B		seq.13432.9	-0.213839	6.17362	-2.36195	0.0236379	0.885251	-3.31807	Protrudin:Cytoplasmic domain, region 1, isoform 6	ZFY27:CD region 1	Q5T4F4	118813	ZFYVE27		seq.22383.21	0.197455	7.02625	3.03604	0.00337533	0.149074	-1.94924	MITF	MITF	O75030	4286
seq.5737.61	0.119552	7.34702	2.61488	0.0128005	0.548024	-2.85618	Semaphorin-4D	SEM4D	Q92854	10507	SEMA4D		seq.8356.88	-0.589766	8.82099	-2.85363	0.0118813	0.514515	-2.70328	Oxytocin-neurophysin 1	NEU1	P01178	5020	OXT		seq.5631.83	-0.274113	7.36594	-2.3618	0.0236459	0.885251	-3.3183	Promotilin	MOTI	P12872	4295	MLN		seq.21280.13	-0.179329	7.50434	-3.03362	0.00339931	0.149074	-1.95547	TSC22 domain family protein 3	T22D3	Q99576	1831
seq.21849.2	0.0870889	8.79287	2.61382	0.0128341	0.548024	-2.85808	Ubiquilin-3	UBQL3	Q9H347	50613	UBQLN3		seq.9823.2	0.204619	7.13326	2.85356	0.0118829	0.514515	-2.70338	Dihydrofolate reductase	DYR	P00374	1719	DHFR		seq.7892.132	-0.104999	7.31736	-2.36148	0.0236638	0.885251	-3.3188	Protein FAM234B:N-term	K1467:N-term	A2RU67	57613	FAM234B		seq.3331.8	0.129028	7.83236	3.03258	0.00340964	0.149074	-1.95814	RGM domain family member B	RGMB	Q6NW40	285704
seq.5699.19	0.259527	8.2492	2.60958	0.0129689	0.548024	-2.86562	Protein FAM189A2	CI061	Q15884	9413	FAM189A2		seq.10938.13	-0.452115	7.60184	-2.85208	0.0119187	0.514515	-2.70563	Lymphocyte function-associated antigen 3	sLFA-3	P19256	965	CD58		seq.7840.64	-0.217103	8.09969	-2.35456	0.0240483	0.885251	-3.32946	Legumain	LGMN	Q99538	5641	LGMN		seq.10565.19	0.0880783	7.60814	3.0262	0.00347373	0.150547	-1.97453	SLIT and NTRK-like protein 3	SLIK3	O94933	22865
seq.5658.64	-0.169051	10.248	-2.60686	0.0130559	0.548024	-2.87045	Coagulation factor XIII B chain	coagulation factor XIII B	P05160	2165	F13B		seq.15384.15	-0.662917	9.38263	-2.85175	0.0119267	0.514515	-2.70613	Klotho	KLOTHO	Q9UEF7	9365	KL		seq.7713.102	-0.13581	7.89187	-2.35453	0.0240497	0.885251	-3.32949	Fragile X mental retardation protein 1	FMR1	Q06787	2332	FMR1		seq.3821.28	0.106707	6.98481	3.02508	0.00348509	0.150547	-1.9774	MAP kinase-activated protein kinase 5	MAPK5	Q8IW41	8550
seq.6315.58	0.31535	7.40902	2.60419	0.0131422	0.548024	-2.87521	Phospholipase B-like 1	PLBL1	Q6P4A8	79887	PLBD1		seq.18842.24	0.230312	6.85312	2.84948	0.011982	0.514515	-2.70959	Ubiquitin-conjugating enzyme E2 D2	UB2D2	P62837	7322	UBE2D2		seq.10512.13	0.12117	5.78204	2.35401	0.0240789	0.885251	-3.3303	Cytokine receptor common subunit beta:Extracellular domain	IL3RB:ECD	P32927	1439	CSF2RB		seq.8997.4	0.210203	7.63382	3.01616	0.00357686	0.153592	-2.00027	Neuronal pentraxin receptor	NPTXR	O95502	23467
seq.20553.2	0.0924444	5.5586	2.60292	0.0131832	0.548024	-2.87746	Phosphoinositide-3-kinase-interacting protein 1	P3IP1	Q96FE7	113791	PIK3IP1		seq.5759.10	-0.256914	8.65579	-2.84303	0.0121406	0.51463	-2.71943	Ephrin-A3	Ephrin-A3	P52797	1944	EFNA3		seq.4567.82	0.153972	7.30838	2.3524	0.0241689	0.885251	-3.33276	SH2 domain-containing protein 1A	SH21A	O60880	4068	SH2D1A		seq.11457.53	-0.0798471	7.84597	-3.00402	0.00370538	0.158169	-2.0313	UDP-glucose 4-epimerase	GALE	Q14376	2582
seq.9117.4	-0.194284	5.96872	-2.59906	0.0133088	0.548024	-2.88431	Interleukin-36 gamma	IL-1F9	Q9NZH8	56300	IL36G		seq.19219.71	-0.239441	8.23213	-2.83627	0.012309	0.51463	-2.72973	Nuclear transport factor 2	NTF-2	P61970	10204	NUTF2		seq.13479.8	-0.122804	7.30279	-2.3488	0.0243718	0.885251	-3.33829	Protein FAM171A2	F1712	A8MVW0	284069	FAM171A2		seq.9261.14	0.129429	9.24081	2.99984	0.00375056	0.15846	-2.04195	Ephrin type-B receptor 6	EphB6	O15197	2051
seq.18387.7	0.157764	11.1237	2.59589	0.0134128	0.548024	-2.88993	Hsc70-interacting protein	suppression of tumorigenicity 13	P50502	6767	ST13		seq.18434.141	0.207544	6.38446	2.83388	0.012369	0.51463	-2.73336	TATA box-binding protein-like protein 1	TBPL1	P62380	9519	TBPL1		seq.13513.174	-0.0701937	6.45534	-2.34759	0.0244409	0.885251	-3.34016	E3 SUMO-protein ligase PIAS3	PIAS3	Q9Y6X2	10401	PIAS3		seq.7173.141	0.139142	9.3016	2.99735	0.0037777	0.15846	-2.04829	Transmembrane protein 132C:Extracellular domain	T132C:ECD	Q8N3T6	92293
seq.19742.3	0.0927816	8.4468	2.59494	0.0134443	0.548024	-2.89162	Septin-5	Septin-5	Q99719	5413	SEPTIN5		seq.7935.26	-0.251393	7.49182	-2.8299	0.0124698	0.51463	-2.73943	Glycosyltransferase-like protein LARGE1	LARGE	O95461	9215	LARGE1		seq.6214.84	0.103801	6.02583	2.34721	0.024462	0.885251	-3.34073	Interferon alpha-8	IFNA8	P32881	3445	IFNA8		seq.10557.6	-0.106976	8.19671	-2.9965	0.00378705	0.15846	-2.05046	Testis-expressed sequence 29 protein	TEX29	Q8N6K0	121793
seq.4246.40	0.197115	8.91049	2.59406	0.0134735	0.548024	-2.89319	Neural cell adhesion molecule L1	NCAM-L1	P32004	3897	L1CAM		seq.20066.19	-0.239563	6.21397	-2.82812	0.0125151	0.51463	-2.74215	Frizzled-5	Frizzled-5	Q13467	7855	FZD5		seq.11592.1	-0.0866472	7.03102	-2.34337	0.0246812	0.885251	-3.34663	ELAV-like protein 1	ELAV1	Q15717	1994	ELAVL1		seq.12688.115	0.0797273	8.09216	2.99532	0.00380005	0.15846	-2.05347	Ribosomal protein S6 kinase alpha-6	KS6A6	Q9UK32	27330
seq.12894.3	0.119879	7.59413	2.59135	0.0135634	0.548024	-2.89799	PAX-interacting protein 1	PAXI1	Q6ZW49	22976	PAXIP1		seq.4971.1	-0.201749	7.60372	-2.82667	0.0125519	0.51463	-2.74434	Cathepsin Z	CATZ	Q9UBR2	1522	CTSZ		seq.17706.4	-0.103565	6.84007	-2.34137	0.0247962	0.885251	-3.3497	Protein phosphatase 1 regulatory subunit 1A	PPR1A	Q13522	5502	PPP1R1A		seq.4993.16	-0.116557	5.21814	-2.99331	0.00382227	0.15847	-2.05859	Glutathione S-transferase A3	GSTA3	Q16772	2940
seq.16614.27	0.173852	7.14274	2.58831	0.0136647	0.548024	-2.90336	R-spondin-1	RSPO1	Q2MKA7	284654	RSPO1		seq.20525.200	0.293539	8.30097	2.82572	0.0125762	0.51463	-2.74579	Protein disulfide-isomerase A4	PDIA4	P13667	9601	PDIA4		seq.8300.82	0.139303	6.03653	2.3402	0.0248632	0.885251	-3.35148	Peroxisomal membrane protein PEX14:N-term	PEX14:N-term	O75381	5195	PEX14		seq.2515.14	0.0871558	8.19631	2.98738	0.00388835	0.160289	-2.07365	GDNF family receptor alpha-2	GFRa-2	O00451	2675
seq.23267.5	0.233349	5.94445	2.58536	0.013764	0.548024	-2.90858	BTB/POZ domain-containing protein KCTD6	KCTD6	Q8NC69	200845	KCTD6		seq.23923.26	0.201997	8.20892	2.82387	0.0126238	0.51463	-2.74861	Protein phosphatase 1F	PPM1F	P49593	9647	PPM1F		seq.17726.3	-0.19083	5.25885	-2.33993	0.0248787	0.885251	-3.35189	GTP-binding protein SAR1a	SAR1A	Q9NR31	56681	SAR1A		seq.12458.79	-0.167692	9.7328	-2.98466	0.00391911	0.160639	-2.08057	Calcineurin B homologous protein 1	CHP1	Q99653	11261
seq.15591.28	0.150135	9.11153	2.5843	0.0137997	0.548024	-2.91045	Glutathione peroxidase 1	Glutathione peroxidase	P07203	2876	GPX1		seq.8921.139	0.273235	8.02088	2.82375	0.0126268	0.51463	-2.74879	Polyadenylate-binding protein 2	PABP2	Q86U42	8106	PABPN1		seq.20999.12	0.292419	7.44301	2.33951	0.0249028	0.885251	-3.35253	60S ribosomal protein L5	RL5	P46777	6125	RPL5		seq.9352.86	0.111027	6.8557	2.98045	0.0039671	0.161688	-2.09126	Regenerating islet-derived protein 3-gamma	REG3G	Q6UW15	130120
seq.4498.62	0.102858	9.3882	2.58416	0.0138046	0.548024	-2.91071	Neural cell adhesion molecule 1, 120 kDa isoform	NCAM-120	P13591	4684	NCAM1		seq.2685.21	-0.178663	10.9035	-2.8179	0.012778	0.516845	-2.7577	Insulin-like growth factor-binding protein 5	IGFBP-5	P24593	3488	IGFBP5		seq.7695.106	-0.104303	8.62439	-2.3385	0.0249613	0.885251	-3.35408	Sequestosome-1	SQSTM	Q13501	8878	SQSTM1		seq.14124.6	0.0826723	8.54056	2.97782	0.00399733	0.162004	-2.09793	Ephrin-A2	Ephrin-A2	O43921	1943
seq.9372.157	0.14419	7.01969	2.58409	0.013807	0.548024	-2.91083	Myelin protein zero-like protein 2	MPZL2	O60487	10205	MPZL2		seq.24494.67	-0.245597	7.63448	-2.81612	0.0128244	0.516845	-2.76041	Katanin p60 ATPase-containing subunit A-like 1	KATL1	Q9BW62	84056	KATNAL1		seq.7185.29	0.195127	10.7916	2.33535	0.0251443	0.885251	-3.35891	Platelet glycoprotein V	GPV	P40197	2814	GP5		seq.8773.172	0.127385	7.69307	2.97526	0.00402696	0.162271	-2.10441	EMILIN-3:region 1	EMIL3:region 1	Q9NT22	90187
seq.2841.13	0.118792	7.462	2.58284	0.0138493	0.548024	-2.91304	Secreted frizzled-related protein 3	sFRP-3	Q92765	2487	FRZB		seq.25042.3	0.252672	10.7283	2.80783	0.0130423	0.519893	-2.77301	NAD-dependent malic enzyme, mitochondrial	MAOM	P23368	4200	ME2		seq.21856.59	-0.0812247	7.86887	-2.33448	0.0251952	0.885251	-3.36024	Ketohexokinase	KHK	P50053	3795	KHK		seq.15313.28	-0.0927977	8.25405	-2.97338	0.00404889	0.162271	-2.10918	Mitotic spindle assembly checkpoint protein MAD2A	MD2L1	Q13257	4085
seq.20091.138	-0.214788	8.8857	-2.58276	0.013852	0.548024	-2.91318	Ephrin-A1	Ephrin-A1	P20827	1942	EFNA1		seq.23361.20	0.392675	8.316	2.80677	0.0130707	0.519893	-2.77464	RNA-binding protein 4	RBM4	Q9BWF3	5936	RBM4		seq.15462.28	0.234728	9.87009	2.32485	0.0257621	0.885251	-3.37494	T-cell surface glycoprotein CD8 alpha chain	CD8A	P01732	925	CD8A		seq.12619.14	-0.109537	9.76948	-2.96912	0.00409892	0.163368	-2.11995	Protein phosphatase 1A	Protein phophatase 2Ca	P35813	5494
seq.17735.130	-0.0916191	7.92551	-2.58186	0.0138826	0.548024	-2.91477	Gamma-aminobutyric acid receptor-associated protein	GBRAP	O95166	11337	GABARAP		seq.22526.81	0.371551	7.83724	2.80334	0.013162	0.519893	-2.77984	Pyruvate dehydrogenase E1 component beta subunit	PDHB	P11177	5162	PDHB		seq.3356.50	0.119678	5.341	2.32438	0.0257901	0.885251	-3.37565	Carbonic anhydrase 7	Carbonic anhydrase VII	P43166	766	CA7		seq.19606.28	0.082089	7.64447	2.96403	0.00415946	0.163444	-2.13282	Indian hedgehog protein	ihh	Q14623	3549
seq.12820.1	0.196124	7.7169	2.58066	0.0139233	0.548024	-2.91689	GRB2-related adapter protein	GRAP	Q13588	10750	GRAP		seq.15381.45	-0.20694	6.35086	-2.79974	0.0132587	0.519893	-2.78532	Discoidin domain-containing receptor 2	Discoidin domain receptor 2	Q16832	4921	DDR2		seq.5708.1	-0.483782	6.81785	-2.32332	0.0258533	0.885251	-3.37727	Liver-expressed antimicrobial peptide 2	LEAP2	Q969E1	116842	LEAP2		seq.10438.19	-0.0616817	7.19005	-2.9638	0.00416218	0.163444	-2.13339	Granulocyte-macrophage colony-stimulating factor receptor subunit alpha	CSF2R	P15509	1438
seq.2730.58	0.52894	6.03229	2.57596	0.0140844	0.548024	-2.92519	MHC class I polypeptide-related sequence A	MICA	Q29983	100507436	MICA		seq.8837.8	0.285859	6.95877	2.79833	0.0132967	0.519893	-2.78746	Microfibrillar-associated protein 3-like	MFA3L	O75121	9848	MFAP3L		seq.21834.8	-0.13922	7.84625	-2.32228	0.0259157	0.885251	-3.37886	Vacuolar-sorting protein SNF8	SNF8	Q96H20	11267	SNF8		seq.12677.164	-0.148278	11.0526	-2.96325	0.00416879	0.163444	-2.13479	Protein flightless-1 homolog	FLII	Q13045	2314
seq.13486.9	-0.346137	7.51241	-2.5757	0.0140934	0.548024	-2.92565	Polycystin-2:Cytoplasmic domain 1	PKD2:CD 1	Q13563	5311	PKD2		seq.8007.19	0.308114	7.50469	2.79701	0.0133324	0.519893	-2.78946	Cathepsin B	Cathepsin B	P07858	1508	CTSB		seq.10663.42	0.299951	6.09416	2.32017	0.0260419	0.885251	-3.38207	Insulin-induced gene 1 protein	INSI1	O15503	3638	INSIG1		seq.3727.35	0.190785	7.19964	2.95523	0.00426612	0.166023	-2.15503	Peptide YY	PYY	P10082	5697
seq.3447.64	0.447628	7.9548	2.57296	0.0141883	0.548024	-2.93049	Interleukin-8	IL-8	P10145	3576	CXCL8		seq.15511.37	-0.356259	7.32875	-2.79344	0.0134295	0.520862	-2.79489	Neuronal pentraxin receptor	NPTXR	O95502	23467	NPTXR		seq.24677.106	-0.0944835	7.96376	-2.30484	0.0269782	0.885251	-3.40536	Protein RER1	RER1	O15258	11079	RER1		seq.15633.6	-0.126314	7.50048	-2.95405	0.00428061	0.166023	-2.158	Retinol-binding protein 4	RBP	P02753	5950
seq.19150.20	0.175622	10.3471	2.57116	0.0142509	0.548024	-2.93366	Phosphoribosyl pyrophosphate synthase-associated protein 2	KPRB	O60256	5636	PRPSAP2		seq.6375.75	-0.350606	9.36199	-2.79037	0.0135135	0.521317	-2.79955	Xyloside xylosyltransferase 1	XXLT1	Q8NBI6	152002	XXYLT1		seq.3392.68	0.246869	9.45554	2.30439	0.027006	0.885251	-3.40605	Protein kinase B gamma	PKB gamma	Q9Y243	10000	AKT3		seq.18265.18	0.118313	7.46593	2.94135	0.00443948	0.169591	-2.18995	Zinc finger protein 34	ZNF34	Q8IZ26	80778
seq.18220.141	-0.113619	6.91422	-2.56739	0.0143824	0.548024	-2.94029	Steroid receptor RNA activator 1	SRA1	Q9HD15	10011	SRA1		seq.21883.17	-0.435519	9.12457	-2.78374	0.0136967	0.522425	-2.80963	Bone morphogenetic protein 5	BMP-5	P22003	653	BMP5		seq.24244.81	-0.269464	6.71612	-2.30186	0.0271636	0.885251	-3.40988	Rab-interacting lysosomal protein	RILP	Q96NA2	83547	RILP		seq.14273.19	0.106034	9.4233	2.93851	0.00447574	0.169591	-2.19708	Prolyl endopeptidase	PPCE	P48147	5550
seq.19560.23	0.105196	7.57184	2.56657	0.0144114	0.548024	-2.94174	Plexin-A4	PLXA4	Q9HCM2	91584	PLXNA4		seq.19121.3	-0.207304	9.50252	-2.78152	0.0137587	0.522425	-2.81301	Ubiquilin-2	UBQL2	Q9UHD9	29978	UBQLN2		seq.13650.11	0.297115	7.38411	2.30045	0.0272516	0.885251	-3.41201	Kv channel-interacting protein 1	KCIP1	Q9NZI2	30820	KCNIP1		seq.7766.25	-0.0455481	8.34067	-2.93682	0.0044974	0.169591	-2.20131	Zona pellucida sperm-binding protein 4	ZP4	Q12836	57829
seq.24646.47	0.192381	6.29435	2.56568	0.0144427	0.548024	-2.9433	Serine--pyruvate aminotransferase	SPYA	P21549	189	AGXT		seq.16035.8	-0.317192	8.45016	-2.78149	0.0137595	0.522425	-2.81304	Vascular endothelial growth factor receptor 3	VEGF sR3	P35916	2324	FLT4		seq.2774.10	0.226248	10.1396	2.29682	0.0274794	0.885251	-3.4175	Interleukin-16	IL-16	Q14005	3603	IL16		seq.18332.17	0.186683	6.61102	2.93593	0.00450892	0.169591	-2.20355	Complexin-1	CPLX1	O14810	10815
seq.4556.10	0.0995293	6.87819	2.56303	0.0145365	0.548024	-2.94797	Interleukin-34	IL-34	Q6ZMJ4	146433	IL34		seq.13595.20	-0.476807	7.01699	-2.77446	0.0139573	0.523188	-2.82372	Thiamine-triphosphatase	THTPA	Q9BU02	79178	THTPA		seq.21849.2	-0.106943	8.76888	-2.29567	0.0275521	0.885251	-3.41924	Ubiquilin-3	UBQL3	Q9H347	50613	UBQLN3		seq.22991.9	0.0993021	8.6882	2.9357	0.00451186	0.169591	-2.20412	Melanoma-associated antigen 6	MAGE-6	P43360	4105
seq.24895.25	-0.136965	7.33555	-2.56165	0.0145856	0.548024	-2.9504	F-BAR and double SH3 domains protein 1	FCSD1	Q86WN1	89848	FCHSD1		seq.6550.4	0.726827	7.43413	2.7733	0.0139902	0.523188	-2.82548	Intercellular adhesion molecule 4	ICAM4	Q14773	3386	ICAM4		seq.4133.54	0.294942	5.60146	2.29475	0.0276107	0.885251	-3.42064	Granzyme B	Granzyme B	P10144	3002	GZMB		seq.23148.100	-0.103077	6.66916	-2.93556	0.00451366	0.169591	-2.20447	Endothelial cell-derived lipase	Endothelial lipase	Q9Y5X9	9388
seq.18347.15	0.100318	10.0475	2.55217	0.0149262	0.554872	-2.96704	Laminin-2	Laminin-2	P24043|P07942|P11047	3908|3912|3915	LAMA2|LAMB1|LAMC1		seq.9391.60	-0.36158	8.65269	-2.7662	0.0141932	0.523188	-2.83626	ProSAAS	PCSK1	Q9UHG2	27344	PCSK1N		seq.19110.6	-0.152213	6.83376	-2.29435	0.0276361	0.885251	-3.42124	Protein MEMO1	MEMO1	Q9Y316	51072	MEMO1		seq.5618.50	-0.15444	9.08402	-2.92674	0.00462893	0.172407	-2.22656	Protein FAM3B	FAM3B	P58499	54097
seq.18182.24	0.138021	7.29478	2.5517	0.0149433	0.554872	-2.96786	Phosphoenolpyruvate carboxykinase, cytosolic [GTP]	PCKGC	P35558	5105	PCK1		seq.16867.76	0.214635	7.25937	2.76583	0.0142036	0.523188	-2.83681	Cyclin-dependent kinase 16	PCTK1	Q00536	5127	CDK16		seq.22809.32	-0.085145	7.32194	-2.29221	0.0277716	0.885251	-3.42447	Mitochondrial import inner membrane translocase subunit Tim23	TIM23	O14925	100287932	TIMM23		seq.19183.164	-0.118352	10.1801	-2.92437	0.00466032	0.172407	-2.23248	60S ribosomal protein L12	RL12	P30050	6136
seq.22482.87	0.151836	6.80084	2.54717	0.015109	0.554872	-2.9758	Keratin, type I cytoskeletal 14	K1C14	P02533	3861	KRT14		seq.4673.13	-1.39033	6.74817	-2.76476	0.0142347	0.523188	-2.83844	Interleukin-6	IL-6	P05231	3569	IL6		seq.14043.12	-0.0948825	7.54564	-2.29159	0.0278112	0.885251	-3.42541	Early endosome antigen 1	EEA1	Q15075	8411	EEA1		seq.10827.67	0.0770166	6.02581	2.92369	0.00466943	0.172407	-2.23419	Leucine-rich repeat and immunoglobulin-like domain-containing nogo receptor-interacting protein 3	LIGO3	P0C6S8	645191
seq.9359.9	0.118654	9.42191	2.54548	0.0151714	0.554872	-2.97877	Protein delta homolog 2	EGFL9	Q6UY11	65989	DLK2		seq.20577.5	-0.376203	9.57601	-2.76069	0.0143527	0.523188	-2.84462	Frizzled-8	FZD8	Q9H461	8325	FZD8		seq.17163.117	0.114015	5.6948	2.28991	0.0279182	0.885251	-3.42794	Annexin A3	Annexin III	P12429	306	ANXA3		seq.10819.108	0.119719	8.51147	2.92258	0.00468418	0.172407	-2.23695	Fibulin-1	fibulin 1	P23142	2192
seq.4874.3	-0.238941	7.33961	-2.54409	0.0152225	0.554872	-2.98119	Angiogenin	Angiogenin	P03950	283	ANG		seq.14705.1	-0.21349	7.17948	-2.76013	0.0143689	0.523188	-2.84546	Vascular endothelial growth factor D	VEGF-D	O43915	2277	VEGFD		seq.21340.38	0.105923	6.09687	2.28893	0.0279811	0.885251	-3.42942	Hepatic leukemia factor	HLF	Q16534	3131	HLF		seq.10447.18	-0.0826021	8.86543	-2.92072	0.00470912	0.172445	-2.2416	Polyadenylate-binding protein 3	PABP3	Q9H361	5042
seq.13645.14	0.0839251	6.7668	2.54391	0.0152294	0.554872	-2.98152	Pre-mRNA-splicing factor ATP-dependent RNA helicase PRP16	PRP16	Q92620	9785	DHX38		seq.19136.22	0.324388	8.24722	2.75891	0.0144046	0.523188	-2.84731	Methylmalonate-semialdehyde dehydrogenase [acylating], mitochondrial	MMSA	Q02252	4329	ALDH6A1		seq.17768.50	-0.461735	6.6932	-2.28782	0.0280522	0.885251	-3.43109	Hydroxyacid oxidase 1	HAOX1	Q9UJM8	54363	HAO1		seq.17778.19	0.215792	7.8128	2.91856	0.00473822	0.172634	-2.247	Ras-related protein Rab-32	RAB32	Q13637	10981
seq.8899.75	0.169027	6.10231	2.53585	0.0155303	0.560822	-2.99561	UDP-glucuronosyltransferase 1-8	UD18	Q9HAW9	54576	UGT1A8		seq.6223.5	-0.283237	6.80146	-2.7569	0.0144631	0.523188	-2.85035	Guanylate cyclase activator 2B	GUC2B	Q16661	2981	GUCA2B		seq.5613.75	-0.154161	5.77225	-2.28556	0.0281978	0.885251	-3.4345	Linker for activation of T-cells family member 2	NTAL	Q9GZY6	7462	LAT2		seq.15511.37	0.241349	7.65608	2.9167	0.00476345	0.172681	-2.25165	Neuronal pentraxin receptor	NPTXR	O95502	23467
seq.11313.100	0.227619	7.66476	2.53435	0.0155868	0.560822	-2.99822	Pterin-4-alpha-carbinolamine dehydratase	PHS	P61457	5092	PCBD1		seq.19808.26	0.303683	9.65999	2.75542	0.0145067	0.523188	-2.85259	Ras-related protein Rab-3D	RAB3D	O95716	9545	RAB3D		seq.24641.10	-0.0905429	7.84793	-2.28161	0.0284539	0.885251	-3.44045	Claudin-1	CLD1	O95832	9076	CLDN1		seq.13697.51	-0.384259	5.17552	-2.91183	0.00482993	0.17339	-2.26378	Glycerol-3-phosphate dehydrogenase [NAD(+)], cytoplasmic	GPDA	P21695	2819
seq.17495.141	-0.20719	6.02706	-2.53332	0.0156259	0.560822	-3.00003	NAD-dependent protein deacetylase sirtuin-3, mitochondrial	SIR3	Q9NTG7	23410	SIRT3		seq.19561.216	-0.26978	8.76924	-2.7528	0.0145841	0.523188	-2.85657	Plexin-D1	PLXD1	Q9Y4D7	23129	PLXND1		seq.3061.61	-0.0991485	6.67975	-2.28085	0.0285033	0.885251	-3.44159	Cathepsin B	Cathepsin B	P07858	1508	CTSB		seq.12713.365	-0.10551	8.469	-2.91121	0.00483854	0.17339	-2.26533	Regulator of G-protein signaling 19	RGS19	P49795	10287
seq.15622.13	0.149948	8.28925	2.52797	0.0158298	0.565329	-3.00936	Opioid-binding protein/cell adhesion molecule	OBCAM	Q14982	4978	OPCML		seq.3366.51	-0.337573	9.90523	-2.74649	0.0147717	0.523188	-2.86614	Extracellular matrix protein 1	ECM1	Q16610	1893	ECM1		seq.19768.13	-0.140777	7.22501	-2.27412	0.0289448	0.885251	-3.45171	Cystatin B	Cystatin B	P04080	1476	CSTB		seq.12775.6	0.155377	10.2362	2.90891	0.00487032	0.17339	-2.27106	High mobility group protein B3	HMGB3	O15347	3149
seq.10575.31	-0.208631	9.67158	-2.52452	0.0159628	0.567269	-3.01538	Poly(U)-binding-splicing factor PUF60	PUF60	Q9UHX1	22827	PUF60		seq.15513.108	-0.186092	7.59299	-2.74337	0.0148652	0.523188	-2.87085	Prostasin	Prostasin	Q16651	5652	PRSS8		seq.8390.25	-0.0791466	7.1692	-2.27285	0.0290293	0.885251	-3.45363	Cytochrome c oxidase subunit 7A1, mitochondrial	CX7A1	P24310	1346	COX7A1		seq.21173.25	0.0941592	6.51122	2.907	0.00489682	0.17339	-2.27581	ELAV-like protein 2	ELAV2	Q12926	1993
seq.21109.1	0.132974	9.94151	2.52224	0.0160509	0.567577	-3.01934	Cilia- and flagella-associated protein 36	CFA36	Q96G28	112942	CFAP36		seq.5404.53	-0.208419	8.85791	-2.743	0.0148766	0.523188	-2.87142	Tumor necrosis factor receptor superfamily member 21	DR6	O75509	27242	TNFRSF21		seq.4965.27	-0.169465	8.2852	-2.27163	0.02911	0.885251	-3.45545	ATP synthase subunit beta, mitochondrial	ATP synthase beta chain	P06576	506	ATP5F1B		seq.9793.145	0.0919007	8.78169	2.90654	0.00490319	0.17339	-2.27695	Immunoglobulin superfamily DCC subclass member 4	IGDC4	Q8TDY8	57722
seq.2693.20	0.107969	7.39158	2.51981	0.0161458	0.567577	-3.02358	Oncostatin-M	OSM	P13725	5008	OSM		seq.17787.1	0.304287	9.41218	2.74252	0.0148907	0.523188	-2.87214	Enoyl-CoA hydratase, mitochondrial	Enoyl-CoA hydratase	P30084	1892	ECHS1		seq.6914.15	-0.160876	8.3701	-2.26798	0.0293532	0.885251	-3.46093	Amphoterin-induced protein 2	AMGO2	Q86SJ2	347902	AMIGO2		seq.23370.39	-0.0916154	6.82833	-2.89795	0.00502434	0.175026	-2.2983	Voltage-gated potassium channel subunit beta-3	KCAB3	O43448	9196
seq.19277.4	-0.291881	8.32135	-2.51823	0.0162075	0.567577	-3.02632	Thiosulfate sulfurtransferase/rhodanese-like domain-containing protein 1	KAT	Q8NFU3	100131187	TSTD1		seq.18243.9	-0.260987	7.82288	-2.7409	0.01494	0.523188	-2.8746	UMP-CMP kinase	Cytidylate kinase	P30085	51727	CMPK1		seq.3623.84	-0.0839326	8.72605	-2.26641	0.0294583	0.885251	-3.46328	Lymphocyte antigen 86	LY86	O95711	9450	LY86		seq.4909.68	0.0800759	5.83216	2.89682	0.00504059	0.175026	-2.30112	Galectin-8	Galectin-8	O00214	3964
seq.3060.43	-0.586895	9.57666	-2.51424	0.0163644	0.570303	-3.03325	Complement component C9	C9	P02748	735	C9		seq.20958.13	0.595361	8.90754	2.7385	0.0150126	0.523194	-2.87823	Ras-related protein Rab-23	RAB23	Q9ULC3	51715	RAB23		seq.25497.35	-0.244048	7.76629	-2.26585	0.0294961	0.885251	-3.46412	SEC14-like protein 4	S14L4	Q9UDX3	284904	SEC14L4		seq.23615.4	-0.153973	9.63745	-2.89585	0.00505442	0.175026	-2.30352	TRM112-like protein	TR112	Q9UI30	51504
seq.14123.34	0.11924	8.73819	2.50716	0.0166467	0.576264	-3.04555	V-type immunoglobulin domain-containing suppressor of T-cell activation:Extracellular domain	GI24:ECD	Q9H7M9	64115	VSIR		seq.17515.6	-0.276844	8.62433	-2.73032	0.0152632	0.529368	-2.89061	Heat shock 70 kDa protein 13	STCH	P48723	6782	HSPA13		seq.8681.93	-0.105386	7.14574	-2.26574	0.0295035	0.885251	-3.46429	Membrane-associated progesterone receptor component 2:N-term, Isoform 2	PGRC2:N-term	O15173	10424	PGRMC2		seq.13498.1	0.294747	7.15291	2.89532	0.00506208	0.175026	-2.30484	Inositol oxygenase	MIOX	Q9UGB7	55586
seq.7127.3	0.154085	8.55098	2.50572	0.0167043	0.576264	-3.04803	Apolipoprotein A-II	Apo A-II	P02652	336	APOA2		seq.17325.10	-0.240926	10.1867	-2.72398	0.0154601	0.532024	-2.9002	Guanylate kinase	KGUA	Q16774	2987	GUK1		seq.9380.2	0.14651	7.88837	2.26432	0.0295988	0.885251	-3.46641	Group XIIB secretory phospholipase A2-like protein	sPLA(2)-XIII	Q9BX93	84647	PLA2G12B		seq.20971.1	0.0999303	7.51213	2.89471	0.00507076	0.175026	-2.30634	Methionine-R-sulfoxide reductase B1	MSRB1	Q9NZV6	51734
seq.3122.6	0.096275	8.20118	2.5031	0.0168105	0.576264	-3.05259	Diablo homolog, mitochondrial	SMAC	Q9NR28	56616	DIABLO		seq.19615.213	-0.32591	6.15385	-2.72312	0.0154872	0.532024	-2.90151	Cytosolic 5'-nucleotidase 3A	5NT3	Q9H0P0	51251	NT5C3A		seq.11490.42	-0.137106	8.20016	-2.26401	0.0296202	0.885251	-3.46688	Ubiquitin-like protein 4A	UBL4A	P11441	8266	UBL4A		seq.13701.2	0.157474	7.92371	2.88964	0.00514425	0.175392	-2.31892	C-X-C motif chemokine 13	BLC	O43927	10563
seq.4480.59	0.578288	8.81469	2.502	0.016855	0.576264	-3.05449	Complement C3b	C3b	P01024	718	C3		seq.11196.31	-0.408677	9.80133	-2.71745	0.0156658	0.534883	-2.91008	Collagen alpha-3(VI) chain:Bovine pancreatic trypsin inhibitor/Kunitz inhibitor domain, isoform 1	Collagen alpha-3(VI):BPTI/Kunitz inhibitor	P12111	1293	COL6A3		seq.25466.84	-0.097569	6.40547	-2.26354	0.0296519	0.885251	-3.46759	Kynurenine 3-monooxygenase	KMO	O15229	8564	KMO		seq.15388.24	0.995885	6.35874	2.88953	0.00514576	0.175392	-2.31918	Low affinity immunoglobulin gamma Fc region receptor III-A	FcRIIIa	P08637	2214
seq.20183.48	-0.0862872	6.26777	-2.49693	0.0170622	0.57937	-3.06327	Homeobox protein MOX-1	MEOX1	P50221	4222	MEOX1		seq.9182.3	-0.224259	7.64837	-2.71406	0.0157734	0.534883	-2.9152	Low-density lipoprotein receptor-related protein 1, soluble:Extracellular domain, LDL receptor class A domains 11-20	sLRP1:ECD	Q07954	4035	LRP1		seq.7003.4	0.103406	6.42778	2.26336	0.0296635	0.885251	-3.46784	Polypeptide N-acetylgalactosaminyltransferase 10	GLT10	Q86SR1	55568	GALNT10		seq.5699.19	0.181292	8.03191	2.88895	0.00515431	0.175392	-2.32063	Protein FAM189A2	CI061	Q15884	9413
seq.24967.4	0.495568	5.77957	2.49382	0.0171902	0.57937	-3.06864	Protocadherin-1	PCDH1	Q08174	5097	PCDH1		seq.18392.19	0.16444	6.54091	2.71345	0.0157929	0.534883	-2.91612	Methionine adenosyltransferase 2 subunit beta	MAT2B	Q9NZL9	27430	MAT2B		seq.4240.31	0.164539	7.35197	2.26028	0.0298725	0.885251	-3.47246	Pyruvate kinase PKM	M2-PK	P14618	5315	PKM		seq.20927.43	-0.0988966	8.00777	-2.88181	0.00525949	0.178131	-2.33829	General transcription factor IIF subunit 2	T2FB	P13984	2963
seq.2705.5	0.30143	7.21464	2.49349	0.0172037	0.57937	-3.0692	C-C motif chemokine 25	TECK	O15444	6370	CCL25		seq.22588.35	-0.326804	6.66439	-2.70508	0.0160625	0.54147	-2.92878	Adhesion G protein-coupled receptor B2	AGRB2	O60241	576	ADGRB2		seq.14655.1	-0.158435	6.23148	-2.25769	0.0300491	0.885251	-3.47634	DnaJ homolog subfamily C member 17	DJC17	Q9NVM6	55192	DNAJC17		seq.5076.53	0.110134	6.19295	2.87024	0.00543427	0.183191	-2.36684	Ephrin type-A receptor 10	EPHAA	Q5JZY3	284656
seq.21676.17	0.282164	9.51727	2.49197	0.0172671	0.57937	-3.07184	PAI-2	PAI-2	P05120	5055	SERPINB2		seq.13124.20	-0.322488	10.3597	-2.70125	0.016187	0.543113	-2.93455	Immunoglobulin superfamily containing leucine-rich repeat protein 2	ISLR2	Q6UXK2	57611	ISLR2		seq.22958.6	-0.142789	7.64949	-2.25728	0.0300772	0.885251	-3.47695	Destrin	DEST	P60981	11034	DSTN		seq.3761.4	0.0905142	7.49446	2.86819	0.00546583	0.183398	-2.3719	Prostaglandin G/H synthase 2	COX-2	P35354	5743
seq.16035.8	0.140263	8.75718	2.48617	0.017509	0.584769	-3.08184	Vascular endothelial growth factor receptor 3	VEGF sR3	P35916	2324	FLT4		seq.18309.18	0.237163	10.7616	2.69879	0.0162676	0.543113	-2.93827	Citrate synthase, mitochondrial	CISY	O75390	1431	CS		seq.17514.48	0.206513	8.99819	2.2567	0.030117	0.885251	-3.47782	Ras-related protein Rab-21	RAB21	Q9UL25	23011	RAB21		seq.23564.83	0.0890167	6.34668	2.85663	0.00564672	0.187148	-2.40033	Protein-lysine methyltransferase METTL21C	MT21C	Q5VZV1	196541
seq.15670.15	0.0979398	6.22145	2.48106	0.0177253	0.586833	-3.09065	Complement C1q-like protein 2	C1QL2	Q7Z5L3	165257	C1QL2		seq.21604.2	-0.230192	7.36044	-2.69571	0.0163693	0.543113	-2.94292	Protein CutA	CUTA	O60888	51596	CUTA		seq.15675.3	-0.197192	6.76827	-2.25176	0.0304567	0.885251	-3.48519	CCAAT/enhancer-binding protein beta	CEBPB	P17676	1051	CEBPB		seq.23378.29	0.299606	8.89644	2.8561	0.00565507	0.187148	-2.40162	CGG triplet repeat-binding protein 1	CGBP1	Q9UFW8	8545
seq.3488.64	0.262153	10.0645	2.48074	0.0177388	0.586833	-3.0912	Catalase	Catalase	P04040	847	CAT		seq.23662.10	0.210256	6.57647	2.69293	0.0164612	0.543113	-2.94711	SH3 domain-binding protein 5	3BP5	O60239	9467	SH3BP5		seq.21290.66	-0.246119	7.46714	-2.24971	0.0305989	0.885251	-3.48825	Checkpoint protein HUS1	HUS1	O60921	3364	HUS1		seq.15483.377	0.105667	7.86006	2.85608	0.00565542	0.187148	-2.40167	Agrin	Agrin	O00468	375790
seq.21793.4	0.09642	8.23204	2.47732	0.0178849	0.586833	-3.09709	FGFR1 oncogene partner	FR1OP	O95684	11116	CEP43		seq.6512.68	-0.143072	8.36473	-2.68893	0.0165947	0.543113	-2.95315	Kremen protein 1	KREM1	Q96MU8	83999	KREMEN1		seq.24216.30	-0.140357	7.56695	-2.24923	0.0306321	0.885251	-3.48896	Mth938 domain-containing protein	AAMDC	Q9H7C9	28971	AAMDC		seq.6221.1	0.0608521	7.69869	2.8516	0.0057272	0.188658	-2.41267	ADP-dependent glucokinase	ADPGK	Q9BRR6	83440
seq.4866.59	0.103715	9.61589	2.47527	0.017973	0.586833	-3.10061	BDNF/NT-3 growth factors receptor	TrkB	Q16620	4915	NTRK2		seq.5111.15	-0.223588	8.36639	-2.68832	0.0166152	0.543113	-2.95407	Neurexin-3-beta	NRX3B	Q9HDB5	9369	NRXN3		seq.17356.34	0.159712	6.08505	2.24737	0.0307613	0.885251	-3.49173	Interleukin-1 family member 10	IL1FA	Q8WWZ1	84639	IL1F10		seq.13610.9	-0.113128	9.19797	-2.84154	0.00589115	0.193176	-2.43729	Melanoma-associated antigen 10	MAGE-10	P43363	4109
seq.19267.14	0.159064	11.3815	2.47517	0.0179776	0.586833	-3.1008	Hydroxyacylglutathione hydrolase, mitochondrial	GLO2	Q16775	3029	HAGH		seq.14178.18	0.197316	7.15973	2.68763	0.0166382	0.543113	-2.9551	Cyclin-dependent kinase inhibitor 3	CDKN3	Q16667	1033	CDKN3		seq.2986.49	0.345506	8.12222	2.24581	0.0308706	0.885251	-3.49406	Gro-gamma	Gro-g	P19876	2921	CXCL3		seq.11573.3	-0.12231	8.30084	-2.83868	0.00593855	0.193479	-2.44428	Serine/arginine-rich splicing factor 6	SRSF6	Q13247	6431
seq.21815.7	0.113239	8.77934	2.47288	0.0180761	0.587393	-3.10472	MOB kinase activator 3B	MOB3B	Q86TA1	79817	MOB3B		seq.8811.24	-0.209803	7.787	-2.68468	0.0167376	0.543895	-2.95956	BMP and activin membrane-bound inhibitor homolog:Extracellular domain	BAMBI:ECD	Q13145	25805	BAMBI		seq.3236.12	-0.448348	8.57864	-2.24515	0.030917	0.885251	-3.49504	Glycogen synthase kinase-3 beta	GSK-3 beta	P49841	2932	GSK3B		seq.11592.1	-0.128073	8.44043	-2.83775	0.00595403	0.193479	-2.44655	ELAV-like protein 1	ELAV1	Q15717	1994
seq.3199.54	0.332042	8.33614	2.47	0.0182013	0.588246	-3.10967	Kallikrein-12	kallikrein 12	Q9UKR0	43849	KLK12		seq.22134.1	0.208675	6.39745	2.68218	0.0168221	0.544192	-2.96332	ETS translocation variant 4	ETV4	P43268	2118	ETV4		seq.15467.10	0.136283	10.2327	2.24477	0.0309433	0.885251	-3.4956	Collagen triple helix repeat-containing protein 1	CTHR1	Q96CG8	115908	CTHRC1		seq.19260.4	0.132657	6.92744	2.83135	0.00606176	0.19532	-2.46218	PDZ domain-containing protein GIPC1	GIPC1	O14908	10755
seq.19767.20	0.0973316	7.62165	2.46853	0.0182655	0.588246	-3.1122	G1/S-specific cyclin-E1	Cyclin E	P24864	898	CCNE1		seq.10618.190	0.160755	6.81474	2.67888	0.0169347	0.545387	-2.96831	Low-density lipoprotein receptor-related protein 2	megalin	P98164	4036	LRP2		seq.12641.3	0.230861	5.87772	2.24287	0.0310773	0.885251	-3.49844	Type II inositol 1,4,5-trisphosphate 5-phosphatase	I5P2	P32019	3633	INPP5B		seq.3296.92	0.186401	8.39734	2.82954	0.00609251	0.19532	-2.46659	Contactin-2	CNTN2	Q02246	6900
seq.14674.63	0.115629	5.33052	2.46462	0.0184369	0.591128	-3.1189	Protein kinase C and casein kinase substrate in neurons protein 3	PACN3	Q9UKS6	29763	PACSIN3		seq.19280.29	0.526826	7.84427	2.67355	0.0171176	0.545776	-2.97634	Ubiquitin-conjugating enzyme E2 D3	UB2D3	P61077	7323	UBE2D3		seq.24907.3	-0.0806353	8.23808	-2.24253	0.0311012	0.885251	-3.49894	Mitochondrial-processing peptidase subunit alpha	MPPA	Q10713	23203	PMPCA		seq.12970.35	-0.145723	7.06419	-2.82842	0.00611155	0.19532	-2.46931	Double-stranded RNA-binding protein Staufen homolog 2	STAU2	Q9NUL3	27067
seq.12522.6	0.127761	8.90933	2.45829	0.0187178	0.591579	-3.12974	UV excision repair protein RAD23 homolog B	RD23B	P54727	5887	RAD23B		seq.5708.1	1.36603	8.14321	2.67239	0.0171574	0.545776	-2.97808	Liver-expressed antimicrobial peptide 2	LEAP2	Q969E1	116842	LEAP2		seq.23567.37	-0.0987221	8.24357	-2.2414	0.0311806	0.885251	-3.50062	Guanine nucleotide-binding protein G(q) subunit alpha	GNAQ	P50148	2776	GNAQ		seq.4562.1	-0.106779	7.52774	-2.82706	0.00613481	0.19532	-2.47262	Neurexophilin-1	NXPH1	P58417	30010
seq.8485.7	-0.173634	6.64734	-2.4578	0.0187401	0.591579	-3.1306	Kelch-like ECH-associated protein 1	KEAP1	Q14145	9817	KEAP1		seq.15523.9	-0.565143	9.37664	-2.66509	0.0174117	0.545776	-2.98907	Delta-aminolevulinic acid dehydratase	HEM2	P13716	210	ALAD		seq.19278.19	-0.13031	7.03362	-2.24069	0.0312305	0.885251	-3.50167	Ras-related protein Rab-1B	RAB1B	Q9H0U4	81876	RAB1B		seq.5339.49	-0.177647	9.00405	-2.82514	0.00616792	0.19532	-2.47731	Protein S100-A9	calgranulin B	P06702	6280
seq.14066.49	0.150451	6.88538	2.4572	0.0187666	0.591579	-3.13161	Membrane-associated guanylate kinase, WW and PDZ domain-containing protein 2	MAGI2	Q86UL8	9863	MAGI2		seq.14124.6	-0.235824	8.73982	-2.66153	0.0175372	0.545776	-2.99444	Ephrin-A2	Ephrin-A2	O43921	1943	EFNA2		seq.24688.9	-0.095274	6.96459	-2.23932	0.0313279	0.885251	-3.50371	Doublesex- and mab-3-related transcription factor B1	DMRTB	Q96MA1	63948	DMRTB1		seq.25308.8	-0.0653859	9.58084	-2.82483	0.00617313	0.19532	-2.47805	LIM domain kinase 1	LIMK1	P53667	3984
seq.11215.6	0.202179	7.16978	2.45544	0.0188458	0.591579	-3.13463	Cadherin-15:Cytoplasmic domain	CAD15:CD	P55291	1013	CDH15		seq.13628.58	0.142384	6.55718	2.66149	0.0175384	0.545776	-2.99449	Growth factor receptor-bound protein 14	GRB14	Q14449	2888	GRB14		seq.5749.53	-0.317297	6.02125	-2.23769	0.0314434	0.885251	-3.50613	Colipase	COL	P04118	1208	CLPS		seq.2837.3	0.107439	8.89413	2.81724	0.00630532	0.198372	-2.4965	Hepatocyte growth factor receptor	Met	P08581	4233
seq.9379.248	0.124281	6.80718	2.45065	0.0190623	0.591579	-3.14282	Small integral membrane protein 10	CX069	Q96HG1	644538	SMIM10		seq.24499.36	0.199755	7.11054	2.65897	0.0176278	0.545776	-2.99829	Lengsin	LGSN	Q5TDP6	51557	LGSN		seq.21754.5	-0.129219	6.8671	-2.23745	0.0314604	0.885251	-3.50648	Ubiquitin thioesterase ZRANB1	ZRAN1	Q9UGI0	54764	ZRANB1		seq.5677.15	-0.069794	6.63446	-2.81284	0.0063832	0.198372	-2.50719	Uncharacterized protein C2orf66	CB066	Q6UXQ4	401027
seq.20530.2	0.0973571	7.3847	2.44744	0.0192084	0.591579	-3.14829	Semaphorin-6D	SEM6D	Q8NFY4	80031	SEMA6D		seq.3234.23	-0.223936	7.85546	-2.65452	0.0177864	0.545776	-3.00499	Coiled-coil domain-containing protein 80	URB	Q76M96	151887	CCDC80		seq.19296.51	0.184395	7.66645	2.23731	0.0314708	0.885251	-3.5067	Myosin regulatory light chain 2, atrial isoform	MLRA	Q01449	58498	MYL7		seq.10977.55	0.173003	8.77441	2.81231	0.00639254	0.198372	-2.50847	Unique cartilage matrix-associated protein	UCMA	Q8WVF2	221044
seq.9890.8	-0.121959	6.65284	-2.44733	0.0192137	0.591579	-3.14849	Tropomyosin alpha-3 chain	Tropomyosin alpha-3 chain	P06753	7170	TPM3		seq.21328.2	-0.274435	7.06873	-2.65409	0.0178017	0.545776	-3.00563	Synaptotagmin-1	SYT1	P21579	6857	SYT1		seq.18938.3	-0.0862304	7.25062	-2.23584	0.0315756	0.885251	-3.50888	Very low-density lipoprotein receptor	VLDLR	P98155	7436	VLDLR		seq.16613.3	0.349599	8.7274	2.81056	0.00642379	0.198372	-2.51271	Cadherin-17	CAD17	Q12864	1015
seq.21804.15	0.0973466	7.8613	2.44705	0.0192265	0.591579	-3.14896	Putative KHDC1-like protein	KHDCL	Q5JSQ8	100129128	KHDC1L		seq.24436.23	0.321729	8.7295	2.65349	0.0178231	0.545776	-3.00653	Disks large-associated protein 4	DLGP4	Q9Y2H0	22839	DLGAP4		seq.17336.54	0.11415	5.57667	2.22724	0.032195	0.885251	-3.52163	Cyclic AMP-responsive element-binding protein 3-like protein 2	CR3L2	Q70SY1	64764	CREB3L2		seq.15588.17	0.0768166	7.68617	2.80865	0.00645799	0.198372	-2.51734	Alpha-galactosidase A	galactosidase, alpha	P06280	2717
seq.11837.7	0.241806	5.48588	2.44588	0.0192801	0.591579	-3.15096	Tumor necrosis factor receptor superfamily member 18	GITR	Q9Y5U5	8784	TNFRSF18		seq.12643.4	0.321077	8.674	2.65226	0.0178675	0.545776	-3.00838	Beta-arrestin-1	ARRB1	P49407	408	ARRB1		seq.13966.30	-0.0795567	7.33414	-2.22258	0.0325353	0.885251	-3.52852	Myomesin-3	MYOM3	Q5VTT5	127294	MYOM3		seq.11177.16	0.144666	8.43181	2.8071	0.00648591	0.198372	-2.52109	Keratin, type II cytoskeletal 5	K2C5	P13647	3852
seq.16810.3	0.133455	9.17001	2.44089	0.0195106	0.591579	-3.15947	Rab GDP dissociation inhibitor alpha	RhoGDI	P31150	2664	GDI1		seq.2573.20	-1.0799	6.09609	-2.65206	0.0178746	0.545776	-3.00868	Interleukin-6	IL-6	P05231	3569	IL6		seq.14692.3	-0.110418	8.09222	-2.22041	0.0326946	0.885251	-3.53173	Zinc finger protein 276	ZN276	Q8N554	92822	ZNF276		seq.2571.12	-0.11389	9.88449	-2.80626	0.00650113	0.198372	-2.52313	Insulin-like growth factor-binding protein 3	IGFBP-3	P17936	3486
seq.12022.12	-0.0833818	6.0151	-2.43825	0.0196331	0.591579	-3.16396	Mothers against decapentaplegic homolog 4	SMAD4	Q13485	4089	SMAD4		seq.9580.5	-0.418454	7.73115	-2.65132	0.0179012	0.545776	-3.0098	Laminin subunit gamma-2	Laminin gamma-2	Q13753	3918	LAMC2		seq.25114.256	-0.0783934	8.38274	-2.2203	0.0327029	0.885251	-3.53189	TBC1 domain family member 24	TBC24	Q9ULP9	57465	TBC1D24		seq.13529.39	-0.0432546	7.64118	-2.80536	0.00651753	0.198372	-2.52532	Nucleosome assembly protein 1-like 2	NP1L2	Q9ULW6	4674
seq.18313.4	-0.108694	6.78129	-2.43683	0.0196994	0.591579	-3.16637	Isoaspartyl peptidase/L-asparaginase	Asparaginase-like protein 1	Q7L266	80150	ASRGL1		seq.4931.59	-0.151575	7.01378	-2.64659	0.0180722	0.545776	-3.0169	Tissue Factor	TF	P13726	2152	F3		seq.13506.10	-0.150468	7.45177	-2.22011	0.0327166	0.885251	-3.53217	tRNA-dihydrouridine(20) synthase [NAD(P)+]-like	DUS2L	Q9NX74	54920	DUS2		seq.11145.72	0.157207	7.19787	2.80265	0.00656683	0.198372	-2.53188	UPF0606 protein KIAA1549L	K154L	Q6ZVL6	25758
seq.22587.37	0.126425	9.5338	2.43673	0.0197043	0.591579	-3.16655	Ephrin type-A receptor 6	EPHA6	Q9UF33	285220	EPHA6		seq.15688.30	-0.234396	5.94019	-2.63951	0.0183314	0.545776	-3.02754	Protein ERGIC-53	Mannose-binding lectin	P49257	3998	LMAN1		seq.10048.7	-0.0800182	7.47712	-2.21689	0.032955	0.885251	-3.53693	Core-binding factor subunit beta	PEBB	Q13951	865	CBFB		seq.2615.60	0.0742857	8.72116	2.80187	0.00658093	0.198372	-2.53375	Ephrin-A5	Ephrin-A5	P52803	1946
seq.12727.7	0.17771	9.55009	2.43606	0.0197358	0.591579	-3.1677	Prostaglandin F2 receptor negative regulator	FPRP	Q9P2B2	5738	PTGFRN		seq.23266.62	0.259435	7.60352	2.63666	0.0184366	0.545776	-3.03182	MIT domain-containing protein 1	MITD1	Q8WV92	129531	MITD1		seq.22033.32	-0.324489	8.49879	-2.21671	0.0329681	0.885251	-3.53719	Wiskott-Aldrich syndrome protein	WASP	P42768	7454	WAS		seq.15636.49	0.273679	7.24264	2.80145	0.00658876	0.198372	-2.53478	VPS10 domain-containing receptor SorCS1	SORC1	Q8WY21	114815
seq.8016.19	0.241682	6.43839	2.43449	0.0198093	0.591579	-3.17036	DnaJ homolog subfamily C member 4:N-term	DNJC4:N-term	Q9NNZ3	3338	DNAJC4		seq.21524.14	-0.273333	8.49971	-2.63659	0.0184393	0.545776	-3.03193	Ubiquitin carboxyl-terminal hydrolase 5	UBP5	P45974	8078	USP5		seq.15323.112	-0.146329	6.80065	-2.21543	0.0330638	0.885251	-3.53909	Protein argonaute-3	AGO3	Q9H9G7	192669	AGO3		seq.10743.13	-0.113322	8.10789	-2.80086	0.00659957	0.198372	-2.53621	SLIT and NTRK-like protein 1	SLIK1	Q96PX8	114798
seq.20211.75	0.0808457	7.26744	2.43416	0.0198247	0.591579	-3.17091	Guanylate-binding protein 5	GBP5	Q96PP8	115362	GBP5		seq.21001.393	0.212067	7.149	2.63657	0.0184401	0.545776	-3.03196	Protein BRICK1	BRK1	Q8WUW1	55845	BRK1		seq.19742.3	-0.13111	8.73755	-2.21175	0.0333382	0.885251	-3.5445	Septin-5	Septin-5	Q99719	5413	SEPTIN5		seq.24944.12	-0.116512	7.04325	-2.79763	0.00665902	0.199329	-2.54401	RalBP1-associated Eps domain-containing protein 2	REPS2	Q8NFH8	9185
seq.8907.11	0.129036	8.9261	2.4329	0.0198843	0.591579	-3.17306	UDP-glucuronosyltransferase 2A1	UD2A1	Q9Y4X1	10941	UGT2A1		seq.6398.12	-0.356859	7.9814	-2.63495	0.0185002	0.545776	-3.03439	Lon protease homolog, mitochondrial	LONM	P36776	9361	LONP1		seq.13430.50	-0.0856701	8.1484	-2.21133	0.0333696	0.885251	-3.54512	Urea transporter 1	UT1	Q13336	6563	SLC14A1		seq.7096.30	-0.211463	9.63529	-2.79429	0.00672094	0.200351	-2.55206	Regulator of microtubule dynamics protein 1	RMD1	Q96DB5	51115
seq.4923.79	-0.208345	7.43358	-2.42437	0.0202906	0.591579	-3.18754	Muellerian-inhibiting factor	MIS	P03971	268	AMH		seq.24723.58	-0.372337	9.02652	-2.63387	0.0185404	0.545776	-3.03601	Eukaryotic translation initiation factor 2 subunit 2	eIF-2-beta	P20042	8894	EIF2S2		seq.13557.3	-0.0762385	7.04294	-2.21131	0.0333716	0.885251	-3.54516	Nectin-3	Nectin 3	Q9NQS3	25945	NECTIN3		seq.19360.22	0.0789779	6.74838	2.78846	0.00683056	0.20241	-2.56613	Leucine-rich repeat transmembrane neuronal protein 1	LRRT1	Q86UE6	347730
seq.6941.11	-0.0847701	6.87516	-2.42214	0.0203982	0.591579	-3.19133	Sulfatase-modifying factor 1	SUMF1	Q8NBK3	285362	SUMF1		seq.10818.36	-0.182614	7.11123	-2.62792	0.0187635	0.545776	-3.04495	Sphingomyelin phosphodiesterase	ASM	P17405	6609	SMPD1		seq.7131.8	-0.16174	7.02569	-2.20882	0.0335587	0.885251	-3.54882	Cholesteryl ester transfer protein	CETP	P11597	1071	CETP		seq.12556.7	-0.149061	7.07829	-2.78763	0.00684613	0.20241	-2.56811	Ubiquitin-conjugating enzyme E2 C	UBE2C	O00762	11065
seq.5452.71	-0.194006	8.50019	-2.42045	0.0204799	0.591579	-3.19419	Asialoglycoprotein receptor 1	ASGR1	P07306	432	ASGR1		seq.12687.2	0.306035	9.72686	2.62754	0.0187775	0.545776	-3.04551	2,4-dienoyl-CoA reductase, mitochondrial	DECR	Q16698	1666	DECR1		seq.4336.2	-0.466659	5.72228	-2.20854	0.0335799	0.885251	-3.54924	Serum amyloid A-1 protein	SAA	P0DJI8	6288	SAA1		seq.2711.6	0.084227	9.17526	2.78413	0.00691298	0.203552	-2.57656	Ciliary neurotrophic factor receptor subunit alpha	CNTFR alpha	P26992	1271
seq.11626.7	0.0945768	8.37597	2.41939	0.0205314	0.591579	-3.19598	Ubiquitin-conjugating enzyme E2 variant 1	UB2V1	Q13404	387522	UBE2V1		seq.15472.16	-0.239742	8.62274	-2.62268	0.0189621	0.545776	-3.05281	Low-density lipoprotein receptor-related protein 11	LRP11	Q86VZ4	84918	LRP11		seq.12764.3	0.155729	6.2558	2.20636	0.033745	0.885251	-3.55245	Engulfment and cell motility protein 1	ELMO1	Q92556	9844	ELMO1		seq.17794.6	0.1881	7.4308	2.78167	0.00696007	0.204106	-2.58246	Phosphomannomutase 2	Phosphomannomutase 2	O15305	5373
seq.4983.6	-0.123004	10.4122	-2.41711	0.0206426	0.591579	-3.19985	Endoplasmic reticulum resident protein 29	ERP29	P30040	10961	ERP29		seq.22367.17	0.23276	6.38512	2.62148	0.0190075	0.545776	-3.0546	UPF0705 protein C11orf49	CK049	Q9H6J7	79096	C11orf49		seq.21929.53	-0.232061	6.88017	-2.20602	0.0337705	0.885251	-3.55294	UB2D3/PolyUbiquitin K48	UB2D3/ PolyUbiquitin K48	P61077|P0CG47	7323|7314	UBE2D3|UBB		seq.11319.106	0.124095	8.01916	2.78016	0.00698921	0.20413	-2.5861	Double-strand break repair protein MRE11	MRE11	P49959	4361
seq.4719.58	-0.0921668	8.24265	-2.41561	0.0207157	0.591579	-3.20238	Protein disulfide-isomerase A3	Protein disulfide isomerase A3	P30101	2923	PDIA3		seq.2654.19	-0.205242	9.96896	-2.6191	0.0190988	0.545776	-3.05818	Tumor necrosis factor receptor superfamily member 1A	TNF sR-I	P19438	7132	TNFRSF1A		seq.9945.8	-0.0727835	7.8742	-2.19765	0.0344104	0.885251	-3.56523	Armadillo repeat-containing protein 5:Armadillo Repeat Domain 2	ARMC5:ARM 2	Q96C12	79798	ARMC5		seq.21134.9	0.0758327	6.56597	2.77838	0.00702381	0.204314	-2.59039	CREB/ATF bZIP transcription factor	ZHANG	Q9NS37	58487
seq.19168.71	0.131447	7.46456	2.41194	0.0208965	0.591579	-3.2086	Proline-serine-threonine phosphatase-interacting protein 1	PPIP1	O43586	9051	PSTPIP1		seq.2997.8	-0.187296	9.27312	-2.61848	0.0191224	0.545776	-3.0591	Junctional adhesion molecule B	JAM-B	P57087	58494	JAM2		seq.21390.68	0.296944	6.64417	2.19588	0.0345471	0.885251	-3.56783	L-dopachrome tautomerase	L-dopachrome tautomerase	P40126	1638	DCT		seq.6620.82	0.134905	9.09342	2.77677	0.00705496	0.204395	-2.59423	Leucine-rich repeat and immunoglobulin-like domain-containing nogo receptor-interacting protein 1	LIGO1	Q96FE5	84894
seq.23248.1	-0.243686	5.37395	-2.41102	0.020942	0.591579	-3.21015	X antigen family member 2	XAGE2	Q96GT9	9502	XAGE2		seq.22395.7	-0.907216	5.9432	-2.61699	0.0191796	0.545776	-3.06133	Tristetraproline	Tristetraproline	P26651	7538	ZFP36		seq.11315.148	-0.0911145	7.30386	-2.19566	0.0345638	0.885251	-3.56815	Protein phosphatase 1D	PPM1D	O15297	8493	PPM1D		seq.7776.20	0.0814415	10.0381	2.77333	0.00712231	0.205456	-2.60249	Netrin receptor UNC5B	UNC5B	Q8IZJ1	219699
seq.8222.49	-0.145247	6.48645	-2.41081	0.0209523	0.591579	-3.2105	Cadherin-related family member 3	CDHR3	Q6ZTQ4	222256	CDHR3		seq.8474.6	-0.283635	10.6553	-2.61666	0.0191922	0.545776	-3.06183	Inactive tyrosine-protein kinase transmembrane receptor ROR1	ROR1	Q01973	4919	ROR1		seq.13093.6	-0.0806588	6.97751	-2.19495	0.034619	0.885251	-3.56919	Secreted and transmembrane protein 1	SECTM1	Q8WVN6	6398	SECTM1		seq.10024.44	-0.0922052	6.98128	-2.77091	0.00717009	0.205456	-2.6083	4-hydroxy-2-oxoglutarate aldolase, mitochondrial	HOGA1	Q86XE5	112817
seq.13517.3	0.368085	6.00366	2.41073	0.0209564	0.591579	-3.21064	Patched domain-containing protein 3	PTHD3	Q3KNS1	374308	PTCHD3		seq.3034.1	-0.399326	6.52223	-2.6099	0.0194543	0.545776	-3.07196	Glial fibrillary acidic protein	GFAP	P14136	2670	GFAP		seq.2578.67	0.181076	5.77259	2.19346	0.0347349	0.885251	-3.57138	C-C motif chemokine 2	MCP-1	P13500	6347	CCL2		seq.25117.17	0.244351	8.44581	2.77056	0.00717702	0.205456	-2.60913	PGM5	PGM5	Q15124	5239
seq.15387.44	0.0870441	10.5309	2.41058	0.0209637	0.591579	-3.21089	Neuropilin-2	Neuropilin-2	O60462	8828	NRP2		seq.24683.11	0.280121	6.43563	2.60976	0.0194597	0.545776	-3.07217	GTPase IMAP family member 7	GIMA7	Q8NHV1	168537	GIMAP7		seq.24459.15	0.153232	9.21223	2.19345	0.0347357	0.885251	-3.57139	Coatomer subunit beta'	COPB2	P35606	9276	COPB2		seq.16918.198	0.0639372	6.26064	2.76751	0.00723765	0.205924	-2.61644	Toll-like receptor 3	TLR3	O15455	7098
seq.2999.6	0.0857811	7.59257	2.41019	0.0209831	0.591579	-3.21155	Limbic system-associated membrane protein	LSAMP	Q13449	4045	LSAMP		seq.12720.71	-0.184996	9.19672	-2.60571	0.0196187	0.545776	-3.07824	Ubiquilin-4	UBQL4	Q9NRR5	56893	UBQLN4		seq.25102.23	-0.0806565	8.19185	-2.19267	0.0347967	0.885251	-3.57254	Elongator complex protein 1	ELP1	O95163	8518	ELP1		seq.10882.12	-0.0420811	7.13812	-2.76687	0.00725045	0.205924	-2.61798	Desmocollin-1	Desmocollin-1	Q08554	1823
seq.17435.43	0.114972	7.90695	2.41013	0.0209862	0.591579	-3.21166	Electron transfer flavoprotein subunit alpha, mitochondrial	ETFA	P13804	2108	ETFA		seq.17400.71	-0.635551	7.76573	-2.59837	0.0199093	0.545776	-3.08922	Acyl-coenzyme A thioesterase 8	ACOT8	O14734	10005	ACOT8		seq.25948.18	-0.573833	7.14326	-2.19266	0.0347967	0.885251	-3.57254	Serine/threonine-protein kinase N2	PKN2	Q16513	5586	PKN2		seq.19270.26	0.150278	8.52184	2.76401	0.00730782	0.206336	-2.62482	Tyrosine--tRNA ligase, cytoplasmic	SYYC	P54577	8565
seq.10496.11	-0.126674	6.57718	-2.40857	0.0210636	0.591579	-3.21429	Calcium-activated chloride channel regulator 1	CaCC	A8K7I4	1179	CLCA1		seq.6457.50	-0.461064	11.9346	-2.59644	0.0199864	0.545776	-3.09211	Protocadherin gamma-A1	PCDG1	Q9Y5H4	56114	PCDHGA1		seq.22037.47	0.164274	10.1804	2.19201	0.0348479	0.885251	-3.5735	EF-hand domain-containing protein D2	EFHD2	Q96C19	79180	EFHD2		seq.15323.112	0.191723	7.483	2.7633	0.00732215	0.206336	-2.62652	Protein argonaute-3	AGO3	Q9H9G7	192669
seq.15301.24	0.0856479	6.37909	2.4077	0.0211067	0.591579	-3.21575	Acrosomal protein SP-10	sperm protein 10	P26436	56	ACRV1		seq.11302.237	-0.228598	7.38451	-2.59613	0.0199988	0.545776	-3.09257	Tenascin-R	TENR	Q92752	7143	TNR		seq.11618.83	-0.0774849	6.63238	-2.19196	0.034852	0.885251	-3.57358	Transcriptional activator Myb	MYB	P10242	4602	MYB		seq.21913.5	0.215993	9.98593	2.76011	0.00738684	0.207349	-2.63416	Transcription factor YY2	TYY2	O15391	404281
seq.19751.21	0.131492	8.30104	2.40669	0.0211571	0.591579	-3.21746	Adenosine deaminase	ADA	P00813	100	ADA		seq.7849.3	-0.331755	8.37933	-2.59571	0.0200157	0.545776	-3.0932	Glutaminyl-peptide cyclotransferase	Glutaminyl cyclase	Q16769	25797	QPCT		seq.25092.32	0.170792	7.03108	2.19057	0.0349599	0.885251	-3.5756	ATP-dependent RNA helicase DDX1	DDX1	Q92499	1653	DDX1		seq.8314.71	0.0981448	8.15645	2.75466	0.00749825	0.20966	-2.64715	N-acetylglucosamine-6-sulfatase	GNS	P15586	2799
seq.6507.16	0.131614	7.93028	2.39826	0.0215819	0.599516	-3.23167	Neural cell adhesion molecule 2	NCAM2	O15394	4685	NCAM2		seq.20923.10	-0.188765	9.58194	-2.5957	0.0200161	0.545776	-3.09322	Magnesium-dependent phosphatase 1	MGDP1	Q86V88	145553	MDP1		seq.5623.11	-0.0745768	6.65013	-2.18868	0.035108	0.885251	-3.57837	CMRF35-like molecule 1	CLM1	Q8TDQ1	146722	CD300LF		seq.25275.30	0.149794	7.57405	2.75121	0.00756972	0.210842	-2.65539	Histone deacetylase 4	HDAC4	P56524	9759
seq.12408.333	0.153076	7.58885	2.3936	0.02182	0.599516	-3.23951	Ras-related protein Rab-22A	RB22A	Q9UL26	57403	RAB22A		seq.15457.14	1.00322	8.51735	2.5916	0.0201813	0.545776	-3.09936	Aminopeptidase N	Aminopeptidase N	P15144	290	ANPEP		seq.2954.56	0.203248	8.22342	2.18858	0.035116	0.885251	-3.57852	Neutrophil collagenase	MMP-8	P22894	4317	MMP8		seq.24725.4	-0.117587	10.1112	-2.74953	0.00760476	0.211003	-2.65939	COP9 signalosome complex subunit 5	CSN5	Q92905	10987
seq.22978.13	-0.168177	7.72627	-2.39267	0.021868	0.599516	-3.24108	High mobility group protein B2	HMG-2	P26583	3148	HMGB2		seq.17726.3	0.494015	7.94562	2.59119	0.0201976	0.545776	-3.09996	GTP-binding protein SAR1a	SAR1A	Q9NR31	56681	SAR1A		seq.4959.2	-0.0620551	7.22372	-2.1883	0.035138	0.885251	-3.57893	Anterior gradient protein 2 homolog	AGR2	O95994	10551	AGR2		seq.8462.18	0.142152	7.53847	2.7471	0.00765559	0.211474	-2.66517	Somatotropin	HGH	P01241	2688
seq.20161.41	0.0973858	10.8577	2.3916	0.0219229	0.599516	-3.24287	Neural cell adhesion molecule 1	NCAM1	P13591	4684	NCAM1		seq.11354.21	0.538199	8.56261	2.5909	0.0202096	0.545776	-3.1004	1-phosphatidylinositol 4,5-bisphosphate phosphodiesterase beta-1	Phospholipase C-beta-1	Q9NQ66	23236	PLCB1		seq.11160.56	-0.11033	7.63375	-2.18783	0.0351754	0.885251	-3.57962	RING finger protein 122	RN122	Q9H9V4	79845	RNF122		seq.9916.146	0.155081	8.73993	2.74517	0.00769626	0.211474	-2.66977	Leucine-rich repeat-containing protein 4B:Extracellular domain	LRC4B:ECD	Q9NT99	94030
seq.8329.166	0.4929	7.12552	2.39134	0.0219366	0.599516	-3.24331	Cadherin-12:Cytoplasmic domain	Cadherin-12:CD	P55289	1010	CDH12		seq.9468.8	-0.214291	9.02682	-2.5907	0.0202176	0.545776	-3.1007	Vesicular integral-membrane protein VIP36	Lectin, mannose-binding 2	Q12907	10960	LMAN2		seq.22844.4	-0.260295	7.19181	-2.18771	0.0351845	0.885251	-3.57979	Zinc finger SWIM domain-containing protein 7	ZSWM7	Q19AV6	125150	ZSWIM7		seq.20187.10	0.14047	7.26804	2.74454	0.00770968	0.211474	-2.67128	Integrin alpha V beta 3	Integrin aVb3	P06756|P05106	3685|3690
seq.8326.63	-0.0898017	6.90347	-2.39128	0.0219396	0.599516	-3.24341	Single Ig IL-1-related receptor	SIGIRR	Q6IA17	59307	SIGIRR		seq.2571.12	-0.328305	9.53797	-2.5882	0.0203192	0.545776	-3.10444	Insulin-like growth factor-binding protein 3	IGFBP-3	P17936	3486	IGFBP3		seq.24713.4	-0.0895904	7.28177	-2.18659	0.0352724	0.885251	-3.58142	PDZ domain-containing protein MAGIX	MAGIX	Q9H6Y5	79917	MAGIX		seq.8357.43	0.199693	9.04984	2.74076	0.00779006	0.212869	-2.68028	Sulfotransferase 4A1	ST4A1	Q9BR01	25830
seq.8263.64	0.112595	7.76799	2.38595	0.0222162	0.601925	-3.25236	TYMS opposite strand protein	CR056	Q8TAI1	494514	TYMSOS		seq.19797.4	0.305727	6.99541	2.58817	0.0203204	0.545776	-3.10449	Histone acetyltransferase KAT2A	GCNL2	Q92830	2648	KAT2A		seq.12536.46	0.079884	5.90198	2.18394	0.0354822	0.885251	-3.5853	Myotubularin-related protein 6	MTMR6	Q9Y217	9107	MTMR6		seq.7184.13	0.146173	7.13995	2.73912	0.00782503	0.213018	-2.68416	Carcinoembryonic antigen-related cell adhesion molecule 7	CEAM7	Q14002	1087
seq.14136.234	-0.137716	9.29747	-2.3823	0.0224077	0.601925	-3.25849	Complement component C1q receptor	C1QR1	Q9NPY3	22918	CD93		seq.15635.4	-0.314665	8.50697	-2.58735	0.0203537	0.545776	-3.10571	SPARC-related modular calcium-binding protein 2	SMOC2	Q9H3U7	64094	SMOC2		seq.3195.50	0.193811	6.19714	2.18295	0.0355606	0.885251	-3.58674	Granulysin	Granulysin	P22749	10578	GNLY		seq.13482.14	-0.112295	10.3001	-2.73679	0.00787518	0.213245	-2.6897	CCR4-NOT transcription complex subunit 1	CNOT1	A5YKK6	23019
seq.6947.4	0.18032	8.69112	2.38119	0.0224661	0.601925	-3.26035	Type 2 lactosamine alpha-2,3-sialyltransferase	SIA10	Q9Y274	10402	ST3GAL6		seq.3331.8	-0.255859	7.81966	-2.58625	0.0203986	0.545776	-3.10735	RGM domain family member B	RGMB	Q6NW40	285704	RGMB		seq.11671.19	-0.200244	8.06741	-2.18176	0.035655	0.885251	-3.58848	Peregrin	BRPF1	P55201	7862	BRPF1		seq.5078.82	0.116837	8.2029	2.73599	0.00789249	0.213245	-2.6916	Ephrin type-B receptor 6	EphB6	O15197	2051
seq.12851.5	0.15887	6.84622	2.38098	0.0224771	0.601925	-3.2607	DNA-directed DNA/RNA polymerase mu	DPOLM	Q9NP87	27434	POLM		seq.2819.23	-0.253147	10.2597	-2.58591	0.0204126	0.545776	-3.10787	Cadherin-5	Cadherin-5	P33151	1003	CDH5		seq.6604.59	-0.0672367	7.7434	-2.17887	0.0358857	0.885251	-3.59269	Protein NDNF	CD031	Q8TB73	79625	NDNF		seq.12420.10	-0.0524899	8.38169	-2.73103	0.00800032	0.215352	-2.70337	Glycerol-3-phosphate dehydrogenase 1-like protein	GPD1L	Q8N335	23171
seq.5122.92	0.114706	6.49464	2.38013	0.0225218	0.601925	-3.26211	Semaphorin-6A	Semaphorin-6A	Q9H2E6	57556	SEMA6A		seq.8345.27	0.208216	7.17388	2.58403	0.0204893	0.545776	-3.11067	Glutathione peroxidase 7	GPX7	Q96SL4	2882	GPX7		seq.19788.6	-0.101773	9.15821	-2.17623	0.0360974	0.885251	-3.59654	S-adenosylmethionine synthetase isoform type-2	METK2	P31153	4144	MAT2A		seq.9470.15	0.107208	6.8019	2.72832	0.00805979	0.216146	-2.70978	Methyltransferase-like protein 24	MET24	Q5JXM2	728464
seq.10582.36	0.15813	6.15155	2.37766	0.022653	0.601925	-3.26626	Protein O-mannose kinase	SG196	Q9H5K3	84197	POMK		seq.20436.93	0.177691	7.60988	2.58001	0.0206548	0.545776	-3.11668	Tubulin polyglutamylase complex subunit 2	TPGS2	Q68CL5	25941	TPGS2		seq.12656.1	-0.124762	6.52852	-2.17538	0.0361661	0.885251	-3.59778	Kinesin light chain 1	KLC1	Q07866	3831	KLC1		seq.10576.7	0.0830033	6.78695	2.72591	0.00811294	0.216766	-2.71548	Plexin domain-containing protein 2:Extracellular domain	PXDC2:ECD	Q6UX71	84898
seq.2625.53	-0.125534	9.08265	-2.37613	0.0227343	0.601925	-3.26882	Hsp90alpha	HSP 90a	P07900	3320	HSP90AA1		seq.14023.84	0.519014	8.93785	2.57742	0.020762	0.545776	-3.12054	Bone sialoprotein 2	BSP	P21815	3381	IBSP		seq.11319.106	-0.0869843	7.56032	-2.1743	0.0362529	0.885251	-3.59935	Double-strand break repair protein MRE11	MRE11	P49959	4361	MRE11		seq.17224.12	0.143224	10.037	2.72412	0.00815267	0.216776	-2.71971	Mimecan	MIME	P20774	4969
seq.23306.37	-0.155332	7.31798	-2.37546	0.0227701	0.601925	-3.26994	Polyamine-modulated factor 1	PMF1	Q6P1K2	100527963	PMF1		seq.13594.158	-0.169968	10.3261	-2.57714	0.0207737	0.545776	-3.12096	ADP-ribosylation factor-binding protein GGA1	GGA1	Q9UJY5	26088	GGA1		seq.16883.57	-0.147821	7.80204	-2.1742	0.0362617	0.885251	-3.59951	Ras-related protein Rab-4A	RAB4A	P20338	5867	RAB4A		seq.8589.13	-0.0773995	8.30158	-2.7215	0.00821122	0.216776	-2.72591	CUB domain-containing protein 1	CDCP1	Q9H5V8	64866
seq.5687.5	0.0951793	9.64201	2.3727	0.0229178	0.601925	-3.27455	Glucosidase 2 subunit beta	GLU2B	P14314	5589	PRKCSH		seq.10440.26	-0.21446	7.55669	-2.57684	0.0207863	0.545776	-3.12141	CXADR-like membrane protein:Extracellular domain	ACAM:ECD	Q9H6B4	79827	CLMP		seq.7805.52	-0.0888377	7.63386	-2.17416	0.0362646	0.885251	-3.59956	Golgi SNAP receptor complex member 1	GOS-28	O95249	9527	GOSR1		seq.22980.37	0.0792728	5.78428	2.72147	0.0082119	0.216776	-2.72598	Homer protein homolog 1	HOME1	Q86YM7	9456
seq.24926.9	-0.217295	9.97767	-2.37226	0.0229417	0.601925	-3.27529	Far upstream element-binding protein 2	FUBP2	Q92945	8570	KHSRP		seq.9234.8	-0.249341	7.79916	-2.57627	0.02081	0.545776	-3.12226	Twisted gastrulation protein homolog 1	TWSG1	Q9GZX9	57045	TWSG1		seq.7753.21	-0.142495	8.23774	-2.17148	0.0364818	0.885251	-3.60346	Oxidoreductase HTATIP2	HTAI2	Q9BUP3	10553	HTATIP2		seq.3290.50	0.129676	7.84069	2.7205	0.00823351	0.216776	-2.72826	CD109 antigen	CD109	Q6YHK3	135228
seq.21685.29	0.145105	9.96081	2.37211	0.0229496	0.601925	-3.27554	DCC	DCC	P43146	1630	DCC		seq.2614.28	-0.207251	7.96612	-2.5713	0.0210176	0.545776	-3.12967	Ephrin-A4	Ephrin-A4	P52798	1945	EFNA4		seq.22839.23	-0.190794	7.13238	-2.1713	0.0364962	0.885251	-3.60372	Zinc finger protein 263	ZN263	O14978	10127	ZNF263		seq.11601.26	-0.122514	8.41744	-2.71768	0.00829719	0.217223	-2.73493	ATP-dependent RNA helicase DHX8	DHX8	Q14562	1659
seq.9594.30	0.186826	7.0027	2.37027	0.0230485	0.601925	-3.27861	Zinc transporter 5	ZNT5	Q8TAD4	64924	SLC30A5		seq.17505.125	0.473215	7.66595	2.568	0.021157	0.545776	-3.13461	N-acetylated-alpha-linked acidic dipeptidase-like protein	NALDL	Q9UQQ1	10004	NAALADL1		seq.24704.38	-0.072367	7.01109	-2.17115	0.0365089	0.885251	-3.60394	COMM domain-containing protein 5	COMD5	Q9GZQ3	28991	COMMD5		seq.6547.83	-0.0623312	6.38036	-2.71708	0.00831072	0.217223	-2.73634	Transmembrane protease serine 11D	TM11D	O60235	9407
seq.19356.20	0.112794	7.06024	2.3673	0.0232093	0.601925	-3.28357	TOM1-like protein 2	TM1L2	Q6ZVM7	146691	TOM1L2		seq.3420.21	-0.357653	8.00593	-2.56775	0.0211674	0.545776	-3.13497	Carbonic anhydrase 13	Carbonic anhydrase XIII	Q8N1Q1	377677	CA13		seq.3283.21	0.150979	10.1404	2.1677	0.0367899	0.885251	-3.60895	Transforming growth factor-beta-induced protein ig-h3	BGH3	Q15582	7045	TGFBI		seq.4564.2	0.0909332	9.79519	2.71125	0.00844384	0.219906	-2.7501	Plexin-C1	PLXC1	O60486	10154
seq.21696.80	0.181157	8.93844	2.36612	0.0232733	0.601925	-3.28553	Leucine-rich repeat and fibronectin type-III domain-containing protein 4	LRFN4	Q6PJG9	78999	LRFN4		seq.3806.55	-0.308475	7.74172	-2.56663	0.021215	0.545776	-3.13665	Ephrin type-A receptor 5	EphA5	P54756	2044	EPHA5		seq.25041.11	-0.0740503	8.20479	-2.16712	0.0368372	0.885251	-3.60979	6-phosphofructo-2-kinase/fructose-2,6-bisphosphatase 4	F264	Q16877	5210	PFKFB4		seq.13666.222	0.140217	8.08696	2.70819	0.00851444	0.220427	-2.75731	Carbonic anhydrase-related protein 10	Carbonic Anhydrase X	Q9NS85	56934
seq.6544.33	0.137166	7.45347	2.36161	0.02352	0.601925	-3.29305	Protein kinase C-binding protein NELL1	NELL1	Q92832	4745	NELL1		seq.2834.54	-0.404794	8.91348	-2.56626	0.0212305	0.545776	-3.1372	Kallikrein-8	kallikrein 8	O60259	11202	KLK8		seq.13701.2	-0.181589	7.47254	-2.166	0.0369294	0.885251	-3.61142	C-X-C motif chemokine 13	BLC	O43927	10563	CXCL13		seq.15336.7	0.077165	10.3877	2.70773	0.00852496	0.220427	-2.75838	Selenoprotein M	SELM	Q8WWX9	140606
seq.14662.6	-0.144211	6.91192	-2.36109	0.0235489	0.601925	-3.29393	Myeloid zinc finger 1	MZF1	P28698	7593	MZF1		seq.12703.6	0.278959	10.2399	2.56574	0.0212529	0.545776	-3.13798	Serine/threonine-protein kinase Nek7	NEK7	Q8TDX7	140609	NEK7		seq.3321.2	0.0952331	6.16013	2.16594	0.0369344	0.885251	-3.61151	Interleukin-24	IL24	Q13007	11009	IL24		seq.6984.6	0.060814	7.54229	2.70617	0.00856134	0.220577	-2.76206	Immunoglobulin superfamily member 8	IGSF8	Q969P0	93185
seq.14756.29	0.10345	8.913	2.36027	0.0235942	0.601925	-3.2953	Intercellular adhesion molecule 2	sICAM-2	P13598	3384	ICAM2		seq.9185.15	0.41511	6.40328	2.56559	0.0212591	0.545776	-3.1382	Trefoil factor 1	TFF1	P04155	7031	TFF1		seq.6039.24	0.154796	7.44236	2.16585	0.0369413	0.885251	-3.61163	Corticotropin-releasing factor-binding protein	CRHBP	P24387	1393	CRHBP		seq.9256.78	0.179975	6.89311	2.70102	0.00868182	0.221449	-2.77416	Neuronal pentraxin-1	NPTX1	Q15818	4884
seq.12422.143	0.277148	6.3427	2.35883	0.0236738	0.601925	-3.2977	Arachidonate 15-lipoxygenase B	LX15B	O15296	247	ALOX15B		seq.21329.66	0.188945	7.62901	2.56168	0.0214257	0.546392	-3.14403	Pyridoxal phosphate phosphatase PHOSPHO2	PHOP2	Q8TCD6	493911	PHOSPHO2		seq.13256.21	0.0869514	6.64105	2.16377	0.0371123	0.885251	-3.61465	SH3 and multiple ankyrin repeat domains protein 1	SHAN1	Q9Y566	50944	SHANK1		seq.24902.84	0.131649	6.44267	2.69916	0.00872575	0.221449	-2.77852	Gephyrin	GEPH	Q9NQX3	10243
seq.8245.27	0.150305	7.56469	2.35868	0.0236821	0.601925	-3.29795	Intercellular adhesion molecule 5	sICAM-5	Q9UMF0	7087	ICAM5		seq.7766.25	0.164748	7.40349	2.56147	0.0214345	0.546392	-3.14434	Zona pellucida sperm-binding protein 4	ZP4	Q12836	57829	ZP4		seq.19809.47	-0.0772677	7.15387	-2.16148	0.0373022	0.885251	-3.61798	DNA-directed RNA polymerase II subunit RPB9	RPB9	P36954	5438	POLR2I		seq.6377.54	-0.0883354	7.28417	-2.6982	0.00874845	0.221449	-2.78077	Lysozyme-like protein 2	LYZL2	Q7Z4W2	119180
seq.3390.72	-0.0951414	6.99449	-2.35841	0.0236965	0.601925	-3.29838	PIK3CA/PIK3R1	PIK3CA/PIK3R1	P42336|P27986	5290|5295	PIK3CA|PIK3R1		seq.23700.42	0.267978	6.95783	2.55948	0.0215202	0.546642	-3.14731	ATP-binding cassette sub-family F member 3	ABCF3	Q9NUQ8	55324	ABCF3		seq.9779.63	-0.389837	6.25335	-2.1614	0.0373089	0.885251	-3.6181	Homocysteine-responsive endoplasmic reticulum-resident ubiquitin-like domain member 2 protein	HERP2	Q9BSE4	64224	HERPUD2		seq.8233.2	0.0818837	7.77079	2.69776	0.00875897	0.221449	-2.78181	Inter-alpha-trypsin inhibitor heavy chain H5	ITIH5	Q86UX2	80760
seq.7773.20	0.103404	7.38487	2.35156	0.0240788	0.609489	-3.30979	Killer cell immunoglobulin-like receptor 2DL2	KI2L2	P43627	3803	KIR2DL2		seq.23290.3	0.281395	8.07945	2.557	0.021627	0.547428	-3.15101	Survival motor neuron protein	SMN	Q16637	6606	SMN1		seq.10396.6	0.151866	5.50351	2.16048	0.037385	0.885251	-3.61943	Induced myeloid leukemia cell differentiation protein Mcl-1	Mcl-1	Q07820	4170	MCL1		seq.6966.144	0.0570956	6.85063	2.69718	0.00877269	0.221449	-2.78316	Syntaxin-1B	STX1B	P61266	112755
seq.8624.16	0.164629	6.82536	2.34995	0.0241688	0.609629	-3.31245	Netrin receptor UNC5D	UNC5H4	Q6UXZ4	137970	UNC5D		seq.25278.41	0.495398	9.68144	2.54592	0.0221104	0.550773	-3.1675	Rho GTPase-activating protein 6	RHG06	O43182	395	ARHGAP6		seq.22541.46	-0.12057	6.54294	-2.16022	0.0374069	0.885251	-3.61981	DNA replication complex GINS protein PSF1	PSF1	Q14691	9837	GINS1		seq.9840.2	0.209377	7.72545	2.6969	0.00877939	0.221449	-2.78382	Cell division control protein 42 homolog	Cdc42Hs	P60953	998
seq.17403.14	0.121116	7.13918	2.34554	0.0244189	0.610385	-3.31978	Short/branched chain specific acyl-CoA dehydrogenase, mitochondrial	acyl-Coenzyme A dehydrogenase	P45954	36	ACADSB		seq.12872.35	0.307789	6.51928	2.54285	0.0222465	0.550773	-3.17208	Cyclic nucleotide-gated olfactory channel	CNGA2	Q16280	1260	CNGA2		seq.13464.8	-0.0775228	7.7434	-2.15945	0.0374707	0.885251	-3.62092	Nutritionally-regulated adipose and cardiac enriched protein homolog	NRAC	Q8N912	400258	NRAC		seq.21389.32	-0.0629453	6.99528	-2.69371	0.0088557	0.222596	-2.79131	Serine/threonine-protein kinase 3	STK3	Q13188	6788
seq.21969.5	-0.124194	6.20742	-2.34463	0.0244702	0.610385	-3.32128	Dipeptidyl aminopeptidase-like protein 6	DPP6	P42658	1804	DPP6		seq.22589.3	-0.281264	9.17807	-2.5415	0.0223062	0.550773	-3.17408	Frizzled-2	FZD2	Q14332	2535	FZD2		seq.10460.1	-0.397141	7.57712	-2.15833	0.0375636	0.885251	-3.62254	Chitotriosidase-1	Chitotriosidase-1	Q13231	1118	CHIT1		seq.2997.8	0.0713958	9.33016	2.68798	0.00899417	0.225291	-2.80472	Junctional adhesion molecule B	JAM-B	P57087	58494
seq.11179.7	0.283299	6.83026	2.34309	0.0245584	0.610385	-3.32384	Testis-specific serine/threonine-protein kinase 1	TSSK1	Q9BXA7	83942	TSSK1B		seq.23268.15	0.630683	6.62297	2.54073	0.0223407	0.550773	-3.17523	Protein FRG1	FRG1	Q14331	2483	FRG1		seq.3825.18	0.127143	6.34717	2.15392	0.0379325	0.885251	-3.62892	Mitogen-activated protein kinase 8	MK08	P45983	5599	MAPK8		seq.7809.22	0.425476	7.45929	2.67913	0.00921194	0.229851	-2.8254	Spermatogenesis-associated protein 9	SPAT9	Q9BWV2	83890
seq.9484.75	0.10983	6.82026	2.34176	0.0246344	0.610385	-3.32604	Desmoglein-2	Desmoglein-2	Q14126	1829	DSG2		seq.12578.13	-0.208593	8.11717	-2.53601	0.0225516	0.550773	-3.18224	ADP-ribosylation factor 3	ARF3	P61204	377	ARF3		seq.12735.39	-0.0878449	7.20928	-2.14966	0.0382924	0.885251	-3.63508	Cold shock domain-containing protein E1	CSDE1	O75534	7812	CSDE1		seq.5590.11	-0.0576011	7.06827	-2.67801	0.00923994	0.229851	-2.82802	Zona pellucida-like domain-containing protein 1	ZPLD1	Q8TCW7	131368
seq.9838.4	-0.099329	7.13094	-2.34088	0.0246849	0.610385	-3.3275	Mothers against decapentaplegic homolog 1	SMAD1	Q15797	4086	SMAD1		seq.11634.32	-0.212673	10.9383	-2.53328	0.0226746	0.550773	-3.1863	Regulator of G-protein signaling 10	RGS10	O43665	6001	RGS10		seq.7970.315	0.113936	8.5935	2.14897	0.038351	0.885251	-3.63607	Ecto-ADP-ribosyltransferase 3	NAR3	Q13508	419	ART3		seq.5954.62	0.240854	5.947	2.67546	0.00930381	0.230645	-2.83397	Parathyroid hormone	PTH	P01270	5741
seq.13114.50	0.122348	8.69155	2.33406	0.0250793	0.610385	-3.33878	Lumican	Lumican	P51884	4060	LUM		seq.13672.3	0.275217	7.55528	2.53292	0.0226911	0.550773	-3.18685	Heat shock 70 kDa protein 6	HSP76	P17066	3310	HSPA6		seq.21123.1	0.0576222	5.94	2.14845	0.0383956	0.885251	-3.63683	39S ribosomal protein L28, mitochondrial	RM28	Q13084	10573	MRPL28		seq.16908.5	0.221919	7.94787	2.66971	0.00944914	0.232451	-2.84736	Oligodendrocyte-myelin glycoprotein	OMGP	P23515	4974
seq.5036.50	0.118828	6.73867	2.33387	0.0250905	0.610385	-3.3391	Tumor necrosis factor-inducible gene 6 protein	TSG-6	P98066	7130	TNFAIP6		seq.5749.53	0.431746	6.5773	2.53214	0.0227265	0.550773	-3.18801	Colipase	COL	P04118	1208	CLPS		seq.14023.84	-0.371362	8.77242	-2.14752	0.0384745	0.885251	-3.63817	Bone sialoprotein 2	BSP	P21815	3381	IBSP		seq.7018.10	0.0421719	6.42616	2.66908	0.00946515	0.232451	-2.84882	Ribosome biogenesis protein TSR3 homolog	TSR3	Q9UJK0	115939
seq.21513.1	-0.101033	6.05054	-2.33217	0.0251897	0.610385	-3.34191	Caspase-7	Caspase-7	P55210	840	CASP7		seq.18179.56	-0.148031	6.98163	-2.52994	0.0228262	0.550773	-3.19127	Spermine synthase	SPSY	P52788	6611	SMS		seq.9279.7	-0.0658111	7.11034	-2.14707	0.0385128	0.885251	-3.63882	Immunoglobulin superfamily member 11:Extracellular domain	IGS11:ECD	Q5DX21	152404	IGSF11		seq.10030.8	0.0822755	5.62387	2.66876	0.00947332	0.232451	-2.84957	Adenine DNA glycosylase	MutY homolog	Q9UIF7	4595
seq.12374.8	0.223193	9.48516	2.33174	0.0252145	0.610385	-3.34261	Platelet-activating factor acetylhydrolase IB subunit gamma	PA1B3	Q15102	5050	PAFAH1B3		seq.5637.81	-0.293796	7.92491	-2.52971	0.0228367	0.550773	-3.19161	Netrin-G1	NTNG1	Q9Y2I2	22854	NTNG1		seq.24465.28	0.148105	5.77011	2.14582	0.038619	0.885251	-3.64061	synovial sarcoma, X breakpoint 4	SSX4	O60224	548313	SSX4		seq.22969.12	-0.282737	6.39336	-2.66393	0.00959743	0.234226	-2.8608	C-C motif chemokine 7	MCP-3	P80098	6354
seq.2944.66	0.185938	8.49128	2.33071	0.0252752	0.610385	-3.34432	Neuroblastoma suppressor of tumorigenicity 1	DAN	P41271	100532736	NBL1		seq.19223.6	-0.32318	10.2564	-2.52858	0.0228879	0.550773	-3.19329	Ras-related protein Rab-1A	RAB1A	P62820	5861	RAB1A		seq.13439.6	-0.0885384	8.19213	-2.14434	0.038746	0.885251	-3.64275	IQ domain-containing protein F3	IQCF3	P0C7M6	401067	IQCF3		seq.9369.174	0.0502894	6.98699	2.66342	0.00961059	0.234226	-2.86199	Leucine-rich repeat-containing protein 4C	NGL1	Q9HCJ2	57689
seq.22075.16	-0.198729	5.86262	-2.33015	0.025308	0.610385	-3.34524	Cyclic AMP-dependent transcription factor ATF-3	ATF3	P18847	467	ATF3		seq.17680.12	-0.248033	6.81394	-2.52674	0.022972	0.550773	-3.19602	Ephrin type-B receptor 1	EPHB1	P54762	2047	EPHB1		seq.6371.50	0.110436	6.73271	2.14398	0.0387767	0.885251	-3.64327	Angiopoietin-related protein 7	ANGL7	O43827	10218	ANGPTL7		seq.16900.29	0.109985	6.51398	2.6581	0.00974896	0.236798	-2.87432	MAM domain-containing glycosylphosphatidylinositol anchor protein 1	MDGA1	Q8NFP4	266727
seq.9199.6	-0.0908239	7.32865	-2.32984	0.0253263	0.610385	-3.34575	Ubiquitin-conjugating enzyme E2 G2	UB2G2	P60604	7327	UBE2G2		seq.11681.8	-0.18911	11.0574	-2.52641	0.0229873	0.550773	-3.19652	Arf-GAP domain and FG repeat-containing protein 1	NUPL	P52594	3267	AGFG1		seq.21164.83	0.144056	5.41959	2.13968	0.0391466	0.885251	-3.64946	Homeobox protein TGIF2LX	TF2LX	Q8IUE1	90316	TGIF2LX		seq.20947.50	0.135286	9.59859	2.65565	0.00981357	0.237567	-2.88002	Protein Dr1	NC2B	Q01658	1810
seq.21328.2	0.170722	6.97029	2.32881	0.0253864	0.610385	-3.34744	Synaptotagmin-1	SYT1	P21579	6857	SYT1		seq.11218.84	0.172239	7.85049	2.52554	0.0230268	0.550773	-3.1978	Thiopurine S-methyltransferase	TPMT	P51580	7172	TPMT		seq.4139.71	0.17787	8.14579	2.13671	0.0394049	0.885251	-3.65374	Interleukin-6 receptor subunit alpha	IL-6 sRa	P08887	3570	IL6R		seq.13516.46	-0.101792	7.34082	-2.65246	0.00989796	0.238809	-2.88741	ER membrane protein complex subunit 4	TMM85	Q5J8M3	51234
seq.9328.55	0.269571	6.43564	2.32516	0.0256024	0.610385	-3.35347	MHC class I polypeptide-related sequence B	MICB	Q29980	4277	MICB		seq.11126.102	0.412996	6.35587	2.52545	0.0230311	0.550773	-3.19794	Triple functional domain protein	TRIO	O75962	7204	TRIO		seq.24656.6	-0.12024	7.10071	-2.13657	0.039417	0.885251	-3.65394	Sesquipedalian-2	SESQ2	Q6ICB4	150368	PHETA2		seq.11310.8	0.113413	7.43347	2.65031	0.00995514	0.239388	-2.89238	Desmoglein-3	Desmoglein-3	P32926	1830
seq.9018.38	0.199727	8.89913	2.32465	0.0256329	0.610385	-3.35431	Protocadherin-10:Extracellular domain	PCD10:ECD	Q9P2E7	57575	PCDH10		seq.21891.31	-0.25386	9.46011	-2.52502	0.0230508	0.550773	-3.19857	Fibulin-7	FBLN7	Q53RD9	129804	FBLN7		seq.13509.5	-0.0635781	6.95127	-2.13508	0.0395468	0.885251	-3.65608	Secretory carrier-associated membrane protein 5	SCAM5	Q8TAC9	192683	SCAMP5		seq.8348.4	0.0789075	9.52943	2.64723	0.0100378	0.239863	-2.89951	Ephrin type-B receptor 2	EPHB2	P29323	2048
seq.18382.109	-0.12803	7.36668	-2.32333	0.0257111	0.610385	-3.35648	Catechol O-methyltransferase	Catechol O-methyltransferase	P21964	1312	COMT		seq.10842.7	0.179027	6.3842	2.52351	0.0231205	0.550773	-3.20083	Beta-1,3-galactosyl-O-glycosyl-glycoprotein beta-1,6-N-acetylglucosaminyltransferase 4	GCNT4	Q9P109	51301	GCNT4		seq.10040.63	-0.151441	6.46493	-2.13456	0.0395918	0.885251	-3.65683	Tumor protein 63	P73L	Q9H3D4	8626	TP63		seq.21286.29	-0.0892619	7.65683	-2.64709	0.0100414	0.239863	-2.89982	60S ribosomal protein L11	RL11	P62913	6135
seq.8325.37	0.289568	7.56997	2.32257	0.0257567	0.610385	-3.35774	Alcohol dehydrogenase 4	ADH4	P08319	127	ADH4		seq.4693.72	-0.120094	6.42073	-2.52323	0.0231334	0.550773	-3.20124	3-hydroxyisobutyrate dehydrogenase, mitochondrial	3HIDH	P31937	11112	HIBADH		seq.22584.2	-0.0663946	7.0346	-2.13391	0.0396487	0.885251	-3.65776	Low-density lipoprotein receptor-related protein 6	LRP6	O75581	4040	LRP6		seq.3827.22	-0.120463	5.73106	-2.64483	0.0101025	0.240526	-2.90505	Serine/threonine-protein kinase PAK 6	PAK6	Q9NQU5	106821730
seq.13722.105	-0.526122	9.09597	-2.32222	0.0257771	0.610385	-3.3583	Complement component C9	C9	P02748	735	C9		seq.8337.65	-0.25872	8.27922	-2.51256	0.0236297	0.556191	-3.21707	Receptor-type tyrosine-protein phosphatase U	PTPRU	Q92729	10076	PTPRU		seq.9229.9	-0.0677748	7.35121	-2.13285	0.039741	0.885251	-3.65928	Chymotrypsin-like protease CTRL-1	CTRL	P40313	1506	CTRL		seq.15370.5	-0.21564	8.38385	-2.64225	0.0101725	0.241397	-2.91101	BolA-like protein 1	BOLA1	Q9Y3E2	51027
seq.2822.56	0.13004	7.38295	2.31792	0.0260354	0.610385	-3.36539	CD97 antigen	CD97	P48960	976	ADGRE5		seq.25297.11	0.737087	7.91381	2.50842	0.023825	0.556191	-3.22321	SH3 and PX domain-containing protein 2B	SPD2B	A1X283	285590	SH3PXD2B		seq.3605.77	-0.0836607	6.83144	-2.13236	0.039784	0.885251	-3.65998	Mannan-binding lectin serine protease 1:Mannan-binding lectin serine protease 1 light chain	MASP3:Light	P48740	5648	MASP1		seq.6645.53	0.137748	9.24455	2.63845	0.0102764	0.243062	-2.91976	Periostin	Periostin	Q15063	10631
seq.8345.27	-0.0769571	7.20124	-2.31707	0.0260866	0.610385	-3.36679	Glutathione peroxidase 7	GPX7	Q96SL4	2882	GPX7		seq.3311.27	0.311154	7.60807	2.50483	0.0239956	0.556191	-3.22853	Low affinity immunoglobulin gamma Fc region receptor III-B	FCG3B	O75015	2215	FCGR3B		seq.12925.105	-0.0692518	5.56104	-2.13156	0.0398548	0.885251	-3.66114	Axin-2	AXIN2	Q9Y2T1	8313	AXIN2		seq.22141.59	-0.124191	8.26383	-2.63669	0.0103249	0.243412	-2.92382	6-phosphofructo-2-kinase/fructose-2,6-bisphosphatase 1	F261	P16118	5207
seq.19511.8	-0.0846523	5.50727	-2.317	0.0260905	0.610385	-3.3669	DCN1-like protein 2	DCNL2	Q6PH85	55208	DCUN1D2		seq.25964.12	-0.306778	9.12943	-2.50416	0.0240274	0.556191	-3.22952	Complement C1q tumor necrosis factor-related protein 4	C1QT4	Q9BXJ3	114900	C1QTNF4		seq.7625.27	-0.108189	7.65966	-2.13068	0.039932	0.885251	-3.6624	14-3-3 protein theta	14-3-3 protein theta	P27348	10971	YWHAQ		seq.9402.18	-0.0723548	8.47966	-2.63322	0.010421	0.244191	-2.9318	Discoidin, CUB and LCCL domain-containing protein 1	DCBD1	Q8N8Z6	285761
seq.20512.2	0.111741	7.10908	2.3156	0.026175	0.610385	-3.3692	Melanoma-associated antigen MUC18	MUC18	P43121	4162	MCAM		seq.20584.4	-0.159309	7.45181	-2.503	0.0240827	0.556191	-3.23123	Nectin-1, isoform gamma:Extracellular domain	nectin-1 gamma:ECD	Q15223	5818	NECTIN1		seq.12689.56	0.2301	11.153	2.13055	0.0399438	0.885251	-3.66259	Actin-related protein 2/3 complex subunit 1B	ARC1B	O15143	10095	ARPC1B		seq.5693.6	-0.0845389	6.83724	-2.63306	0.0104257	0.244191	-2.93219	Lithostathine-1-beta	REG1B	P48304	5968
seq.14692.3	0.152638	7.80146	2.31439	0.0262487	0.610385	-3.37119	Zinc finger protein 276	ZN276	Q8N554	92822	ZNF276		seq.22037.47	-0.215777	10.712	-2.50205	0.0241286	0.556191	-3.23265	EF-hand domain-containing protein D2	EFHD2	Q96C19	79180	EFHD2		seq.10064.12	-0.0791367	7.14904	-2.12985	0.0400048	0.885251	-3.66359	Putative hydrolase RBBP9	RBBP9	O75884	10741	RBBP9		seq.21109.1	0.119312	11.5114	2.63061	0.0104941	0.244998	-2.93782	Cilia- and flagella-associated protein 36	CFA36	Q96G28	112942
seq.18922.27	0.131877	7.25828	2.31412	0.026265	0.610385	-3.37163	Macrosialin	CD68	P34810	968	CD68		seq.24898.39	-0.378465	8.34768	-2.50181	0.0241399	0.556191	-3.233	Sec1 family domain-containing protein 1	SCFD1	Q8WVM8	23256	SCFD1		seq.13496.19	-0.329717	7.36788	-2.12934	0.0400497	0.885251	-3.66431	Hydroxymethylglutaryl-CoA synthase, cytoplasmic	HMCS1	Q01581	3157	HMGCS1		seq.9931.20	0.133995	8.34878	2.62666	0.0106052	0.246793	-2.94689	Keratin, type II cytoskeletal 1	Keratin-1	P04264	3848
seq.2704.74	0.0695007	6.39252	2.31283	0.0263433	0.610385	-3.37375	Tumor necrosis factor receptor superfamily member 13B	TACI	O14836	23495	TNFRSF13B		seq.11442.1	0.383864	7.14348	2.49989	0.0242319	0.556191	-3.23584	Delta and Notch-like epidermal growth factor-related receptor:Cytoplasmic domain	DNER:CD	Q8NFT8	92737	DNER		seq.12477.42	-0.11854	7.07886	-2.1256	0.0403811	0.885251	-3.66968	Translin	TSN	Q15631	7247	TSN		seq.21734.36	0.12592	8.7636	2.62324	0.0107024	0.248254	-2.95475	C1GLT/C1GLC Complex	C1GLT/C1GLC Complex	Q9NS00|Q96EU7	56913|29071
seq.14309.8	0.0978279	7.87441	2.31192	0.0263987	0.610385	-3.37524	Heterogeneous nuclear ribonucleoprotein H	HNRH1	P31943	3187	HNRNPH1		seq.4984.83	-0.276535	6.98614	-2.49923	0.0242641	0.556191	-3.23682	S-formylglutathione hydrolase	Esterase D	P10768	2098	ESD		seq.3401.8	0.0817163	6.2959	2.1236	0.040559	0.885251	-3.67254	Tyrosine-protein phosphatase non-receptor type 2	TCPTP	P17706	5771	PTPN2		seq.3200.49	-0.0362478	7.65015	-2.62046	0.0107819	0.248826	-2.96112	Kallikrein-13	kallikrein 13	Q9UKR3	26085
seq.18172.71	-0.137427	7.38907	-2.30879	0.0265901	0.612284	-3.38038	Histone chaperone ASF1A	ASF1A	Q9Y294	25842	ASF1A		seq.4995.16	0.18202	7.42021	2.49836	0.024306	0.556191	-3.23811	15-hydroxyprostaglandin dehydrogenase [NAD(+)]	HPG-	P15428	3248	HPGD		seq.8843.34	-0.0966653	7.4958	-2.1221	0.0406931	0.885251	-3.67469	Myelin regulatory factor	MRF	Q9Y2G1	745	MYRF		seq.11955.1	-0.161488	9.48678	-2.61746	0.0108684	0.248826	-2.968	Rho GTPase-activating protein 1:Rho-GTPase activating protein domain	RHG01:Rho-GAP	Q07960	392
seq.23351.59	0.131729	7.76875	2.30781	0.0266506	0.612284	-3.38199	Protein arginine N-methyltransferase 1	ANM1	Q99873	3276	PRMT1		seq.4962.52	-0.211924	7.44274	-2.49766	0.0243396	0.556191	-3.23914	Cerebral dopamine neurotrophic factor	ARMEL	Q49AH0	441549	CDNF		seq.11567.23	-0.09039	7.4665	-2.12098	0.0407936	0.885251	-3.67629	Zinc finger protein 10	ZNF10	P21506	7556	ZNF10		seq.11538.216	0.062704	6.97361	2.61535	0.0109295	0.248826	-2.97283	Malonyl-CoA decarboxylase, mitochondrial	DCMC	O95822	23417
seq.18375.28	0.133786	7.77687	2.30559	0.0267878	0.613482	-3.38564	Interleukin-36 receptor antagonist protein	IL-1F5	Q9UBH0	26525	IL36RN		seq.21143.10	-0.743915	7.40813	-2.49662	0.02439	0.556191	-3.24068	Calcyphosin	Calcyphosin	Q13938	828	CAPS		seq.16807.35	-0.0811631	8.08671	-2.11954	0.0409226	0.885251	-3.67835	Troponin T, fast skeletal muscle	TNNT3	P45378	7140	TNNT3		seq.6965.19	0.132532	8.23697	2.6131	0.0109951	0.248826	-2.97798	Contactin-associated protein-like 2	CNTP2	Q9UHC6	26047
seq.21758.65	-0.202953	5.67508	-2.29716	0.0273131	0.622605	-3.39943	Sentrin-specific protease 2	SENP2	Q9HC62	59343	SENP2		seq.5014.49	-0.113803	6.8783	-2.4951	0.0244639	0.556191	-3.24294	Cytoplasmic protein NCK1	NCK1	P16333	4690	NCK1		seq.5410.53	-0.102097	7.16865	-2.11576	0.041264	0.885251	-3.68375	Cadherin-15:Extracellular domain	CAD15:ECD	P55291	1013	CDH15		seq.11568.2	-0.205333	6.99423	-2.61218	0.0110219	0.248826	-2.98007	Peptidyl-prolyl cis-trans isomerase FKBP1B	FKB1B	P68106	2281
seq.24420.57	-0.114416	6.72649	-2.29457	0.0274765	0.622605	-3.40366	Deoxyhypusine hydroxylase	DOHH	Q9BU89	83475	DOHH		seq.19787.14	-0.271799	8.19051	-2.49441	0.0244973	0.556191	-3.24395	Proto-oncogene tyrosine-protein kinase MER	MER	Q12866	10461	MERTK		seq.8479.4	-0.139269	7.49974	-2.11542	0.0412947	0.885251	-3.68424	Stromelysin-2	MMP-10	P09238	4319	MMP10		seq.15403.53	0.151501	8.6672	2.61159	0.0110392	0.248826	-2.98142	DNA-binding protein inhibitor ID-2	ID2	Q02363	3398
seq.9828.86	-0.246271	6.45453	-2.29427	0.0274954	0.622605	-3.40415	L-lactate dehydrogenase C chain	LDHC	P07864	3948	LDHC		seq.2278.61	-0.21024	10.7984	-2.49392	0.0245212	0.556191	-3.24468	Metalloproteinase inhibitor 2	TIMP-2	P16035	7077	TIMP2		seq.16918.198	0.0951794	5.92645	2.11451	0.0413773	0.885251	-3.68554	Toll-like receptor 3	TLR3	O15455	7098	TLR3		seq.3202.28	0.0899731	9.20435	2.61086	0.0110607	0.248826	-2.98309	Kremen protein 2	KREM2	Q8NCW0	79412
seq.16882.27	0.147449	10.1716	2.28894	0.027834	0.622605	-3.41284	14 kDa phosphohistidine phosphatase	PHP14	Q9NRX4	29085	PHPT1		seq.21705.33	-0.202401	7.68401	-2.49241	0.0245945	0.556191	-3.24691	Meteorin-like protein	METRL	Q641Q3	284207	METRNL		seq.8265.225	0.203732	8.44217	2.11412	0.0414125	0.885251	-3.68609	Lamina-associated polypeptide 2, isoforms beta/gamma	LAP2B	P42167	7112	TMPO		seq.13644.30	-0.245109	10.7289	-2.60974	0.0110936	0.248826	-2.98565	Hepatocyte growth factor-regulated tyrosine kinase substrate	HGS	O14964	9146
seq.6296.36	-0.172077	7.26339	-2.28326	0.0281998	0.622605	-3.4221	Oncoprotein-induced transcript 3 protein	OIT3	Q8WWZ8	170392	OIT3		seq.10699.52	0.342088	5.6279	2.48699	0.0248606	0.556221	-3.25492	Prolow-density lipoprotein receptor-related protein 1	LRP1	Q07954	4035	LRP1		seq.8244.16	-0.26833	7.27582	-2.11397	0.0414264	0.885251	-3.68631	Alpha-(1,6)-fucosyltransferase	FUT8	Q9BYC5	2530	FUT8		seq.2475.1	0.131774	9.29196	2.60941	0.0111033	0.248826	-2.9864	Mast/stem cell growth factor receptor Kit	SCF sR	P10721	3815
seq.18191.23	0.119595	8.50038	2.28322	0.028202	0.622605	-3.42216	Ran-specific GTPase-activating protein	RANG	P43487	5902	RANBP1		seq.13576.15	0.35358	8.0646	2.48406	0.0250057	0.556221	-3.25926	Glutathione S-transferase P	Glutathione S-transferase Pi	P09211	2950	GSTP1		seq.7778.104	-0.0717497	7.02673	-2.11179	0.0416251	0.885251	-3.68942	Caspase recruitment domain-containing protein 19	BINCA	Q96LW7	84270	CARD19		seq.9887.40	-0.043533	8.41873	-2.60937	0.0111046	0.248826	-2.9865	E3 ubiquitin-protein ligase RBBP6	RBBP6	Q7Z6E9	5930
seq.3186.2	-0.123098	8.58793	-2.28226	0.0282644	0.622605	-3.42373	Complement C2	C2	P06681	717	C2		seq.6938.21	-0.224505	7.36504	-2.48344	0.0250362	0.556221	-3.26017	Protocadherin gamma-A12	PCDGC	O60330	26025	PCDHGA12		seq.14103.12	-0.0642364	7.95894	-2.11059	0.0417343	0.885251	-3.69112	Tryptase gamma	TPSG1	Q9NRR2	25823	TPSG1		seq.8051.10	0.0636512	5.50681	2.60931	0.0111064	0.248826	-2.98664	Angiogenic factor with G patch and FHA domains 1	AGGF1	Q8N302	55109
seq.9254.18	0.0976028	7.08984	2.28082	0.0283582	0.622605	-3.42608	High affinity immunoglobulin epsilon receptor subunit alpha	FCERA	P12319	2205	FCER1A		seq.12576.21	0.204819	6.1195	2.48145	0.0251351	0.556221	-3.26311	Melanoma-associated antigen 3	MAGE-3	P43357	4102	MAGEA3		seq.10582.36	-0.219797	6.17785	-2.10956	0.041829	0.885251	-3.6926	Protein O-mannose kinase	SG196	Q9H5K3	84197	POMK		seq.25064.34	0.0969173	5.79142	2.60777	0.0111519	0.249072	-2.99016	Type I inositol-3,4-bisphosphate 4-phosphatase	INP4A	Q96PE3	3631
seq.12528.40	0.264862	6.58285	2.27955	0.0284405	0.622605	-3.42813	ATPase WRNIP1	WRIP1	Q96S55	56897	WRNIP1		seq.10738.11	-0.341444	8.92363	-2.48095	0.0251601	0.556221	-3.26385	Fibulin-5	fibulin 5	Q9UBX5	10516	FBLN5		seq.19243.2	-0.113587	7.57096	-2.10939	0.0418447	0.885251	-3.69284	Prefoldin subunit 2	PFD2	Q9UHV9	5202	PFDN2		seq.21660.4	-0.106949	8.84456	-2.605	0.0112341	0.249981	-2.99647	GTP-binding protein SAR1b	SAR1B	Q9Y6B6	51128
seq.13229.20	-0.136868	6.96879	-2.27921	0.0284631	0.622605	-3.42869	Protein Mdm4	MDM4	O15151	4194	MDM4		seq.10990.21	0.340267	8.05986	2.47997	0.0252092	0.556221	-3.2653	Leucine-rich repeat serine/threonine-protein kinase 2	LRRK2	Q5S007	120892	LRRK2		seq.24698.12	-0.114289	7.4223	-2.10636	0.0421232	0.885251	-3.69715	Pre-mRNA-splicing factor 18	PRP18	Q99633	8559	PRPF18		seq.9599.6	0.213492	7.97816	2.60407	0.0112619	0.249981	-2.9986	PILR alpha-associated neural protein	PIANP	Q8IYJ0	196500
seq.8953.47	-0.160637	7.60931	-2.2789	0.0284832	0.622605	-3.42919	Hepatoma-derived growth factor	HDGF	P51858	3068	HDGF		seq.5124.69	-0.228614	8.10403	-2.47994	0.0252107	0.556221	-3.26534	Intercellular adhesion molecule 5	sICAM-5	Q9UMF0	7087	ICAM5		seq.23243.120	0.174482	8.74384	2.10478	0.0422686	0.885251	-3.69939	40S ribosomal protein S25	RS25	P62851	6230	RPS25		seq.2944.66	0.132209	8.70523	2.60132	0.0113444	0.251039	-3.00488	Neuroblastoma suppressor of tumorigenicity 1	DAN	P41271	100532736
seq.14076.74	-0.339418	6.41328	-2.27561	0.0286988	0.622605	-3.43454	Cystatin-S	Cystatin-S	P01036	1472	CST4		seq.12652.37	0.177928	8.14269	2.47703	0.0253563	0.556221	-3.26964	Adenosylhomocysteinase 2	SAHH2	O43865	10768	AHCYL1		seq.19799.2	-0.0743228	8.58275	-2.10471	0.0422754	0.885251	-3.69949	Probable phosphoglycerate mutase 4	PGAM4	Q8N0Y7	441531	PGAM4		seq.13094.75	0.085036	7.75173	2.59432	0.0115565	0.254949	-3.02079	R-spondin-3	RSPO3	Q9BXY4	84870
seq.23422.47	0.123448	6.48229	2.27373	0.0288223	0.622605	-3.43758	Replication factor C 37 kDa subunit	RFC4	P35249	5984	RFC4		seq.23341.16	0.204407	6.9731	2.47696	0.02536	0.556221	-3.26975	Meiotic recombination protein DMC1/LIM15 homolog	DMC1	Q14565	11144	DMC1		seq.5687.5	0.110121	9.07664	2.10099	0.0426206	0.885251	-3.70478	Glucosidase 2 subunit beta	GLU2B	P14314	5589	PRKCSH		seq.8402.22	0.163856	9.20212	2.59244	0.0116141	0.255439	-3.02507	Cytokine-like protein 1	CYTL1	Q9NRR1	54360
seq.5491.12	0.195508	10.4283	2.27326	0.0288538	0.622605	-3.43836	Testican-2	Testican-2	Q92563	9806	SPOCK2		seq.8528.74	-0.358506	10.3125	-2.47362	0.0255287	0.556221	-3.27468	Immunoglobulin superfamily containing leucine-rich repeat protein 2	ISLR2	Q6UXK2	57611	ISLR2		seq.5069.9	0.0835902	9.40702	2.09889	0.0428169	0.885251	-3.70776	Complement decay-accelerating factor	DAF	P08174	1604	CD55		seq.5758.49	0.0497077	7.56086	2.58997	0.0116903	0.255719	-3.03069	Kallikrein-9	kallikrein 9	Q9UKQ9	284366
seq.23376.56	0.0840202	6.99687	2.27315	0.0288605	0.622605	-3.43852	Actin-related protein 2/3 complex subunit 2	ARPC2	O15144	10109	ARPC2		seq.9409.11	-0.410765	9.6915	-2.47213	0.0256041	0.556221	-3.27688	Tryptase beta-1	TRYB1	Q15661	7177	TPSAB1		seq.18416.3	0.0646743	5.99575	2.09833	0.042869	0.885251	-3.70855	ADP-ribosylation factor-like protein 9	ARL9	Q6T311	132946	ARL9		seq.22588.35	0.163249	6.85226	2.58973	0.0116977	0.255719	-3.03123	Adhesion G protein-coupled receptor B2	AGRB2	O60241	576
seq.21512.6	-0.149896	6.61842	-2.27306	0.0288667	0.622605	-3.43867	ER degradation-enhancing alpha-mannosidase-like 2	EDEM2	Q9BV94	55741	EDEM2		seq.8330.1	-0.265807	10.4646	-2.47096	0.0256636	0.556221	-3.27861	Low-density lipoprotein receptor-related protein 11	LRP11	Q86VZ4	84918	LRP11		seq.9936.27	-0.114039	6.73617	-2.09745	0.0429521	0.885251	-3.70981	E3 ubiquitin-protein ligase LNX	LNX1	Q8TBB1	84708	LNX1		seq.5001.6	-0.040306	9.49416	-2.58854	0.0117345	0.255748	-3.03393	Mammaglobin-B	Mammaglobin 2	O75556	4246
seq.20528.23	0.127236	7.43965	2.27268	0.0288919	0.622605	-3.43929	Macrosialin	CD68	P34810	968	CD68		seq.15446.25	0.326902	7.88327	2.47085	0.0256687	0.556221	-3.27876	Neuregulin-1, sensory and motor neuron-derived factor isoform	SMDF	Q02297	3084	NRG1		seq.17166.4	-0.0798149	6.26283	-2.09714	0.0429805	0.885251	-3.71024	Fibroblast growth factor 8 isoform F	FGF-8F	P55075	2253	FGF8		seq.6549.60	0.0796841	6.40903	2.58467	0.0118552	0.257601	-3.04272	V-set and transmembrane domain-containing protein 2-like protein	VTM2L	Q96N03	128434
seq.4886.3	0.0677328	6.21666	2.27214	0.0289278	0.622605	-3.44017	C-C motif chemokine 7	MCP-3	P80098	6354	CCL7		seq.19631.13	-1.01524	7.80582	-2.47072	0.0256753	0.556221	-3.27895	Kininostatin	Kininostatin	P01042	3827	KNG1		seq.9536.16	-0.107105	8.10606	-2.09666	0.043026	0.885251	-3.71093	Epididymal secretory protein E3-alpha	EP3A	Q14507	10876	EDDM3A		seq.19147.6	-0.0467808	7.73064	-2.57842	0.0120523	0.261096	-3.05687	Galactoside-binding soluble lectin 13	PP13	Q9UHV8	29124
seq.6354.13	0.101912	6.80369	2.27177	0.0289519	0.622605	-3.44076	Hephaestin-like protein 1	HPHL1	Q6MZM0	341208	HEPHL1		seq.19617.5	-0.368928	10.4084	-2.46483	0.0259765	0.560071	-3.28764	Prostaglandin reductase 1	LTB4DH	Q14914	22949	PTGR1		seq.18192.69	-0.0857509	7.27166	-2.09623	0.0430663	0.885251	-3.71153	Melanoma-associated antigen 5	MAGE-5	P43359	100533997	MAGEA5		seq.25963.2	-0.152929	8.68566	-2.57545	0.0121468	0.262357	-3.06358	Exportin-5	XPO5	Q9HAV4	57510
seq.11103.24	0.223021	7.81858	2.27155	0.0289663	0.622605	-3.44112	Heat shock protein beta-1	HSP 27	P04792	3315	HSPB1		seq.21688.50	0.288952	7.65954	2.46111	0.0261689	0.560071	-3.29313	Very Late Antigen-4	VLA-4	P13612|P05556	3676|3688	ITGA4|ITGB1		seq.19824.3	-0.0846244	8.01294	-2.09613	0.0430756	0.885251	-3.71167	Ubiquitin-conjugating enzyme E2 R2	UB2R2	Q712K3	54926	UBE2R2		seq.3221.54	0.135988	6.9657	2.57138	0.0122776	0.263665	-3.07277	Secreted frizzled-related protein 1	SARP-2	Q8N474	6422
seq.15506.34	-0.269837	6.52516	-2.27107	0.0289985	0.622605	-3.4419	Low-density lipoprotein receptor-related protein 12	LRP12	Q9Y561	29967	LRP12		seq.18184.28	0.198267	9.7896	2.45954	0.02625	0.560071	-3.29544	GMP synthase [glutamine-hydrolyzing]	GUAA	P49915	8833	GMPS		seq.11265.8	-0.207117	6.81011	-2.09539	0.0431454	0.885251	-3.71273	Retinal dehydrogenase 1	Retinal dehydrogenase 1	P00352	216	ALDH1A1		seq.15372.43	-0.110239	7.96118	-2.57012	0.0123183	0.263665	-3.07561	Bromodomain-containing protein 2	BRD2	P25440	6046
seq.20956.13	0.106437	7.09914	2.26657	0.0292984	0.627177	-3.44919	Prefoldin subunit 4	PFD4	Q9NQP4	5203	PFDN4		seq.11607.15	0.228456	6.14409	2.45845	0.026307	0.560071	-3.29705	Bromodomain-containing protein 1	BRD1	O95696	23774	BRD1		seq.24914.10	-0.0858559	5.77938	-2.09515	0.0431681	0.885251	-3.71307	Enhancer of zeste homolog 2	EZH2	Q15910	2146	EZH2		seq.4309.59	-0.0853389	11.3122	-2.5688	0.0123613	0.263665	-3.0786	Triosephosphate isomerase	Triosephosphate isomerase	P60174	7167
seq.5019.16	-0.136669	6.96351	-2.26286	0.0295476	0.63064	-3.45519	Ubiquitin carboxyl-terminal hydrolase isozyme L1	PGP9.5	P09936	7345	UCHL1		seq.14011.17	-0.329879	8.34287	-2.45796	0.0263324	0.560071	-3.29777	Protein S100-A11	S100A11	P31949	6282	S100A11		seq.13597.20	0.189947	7.21174	2.09456	0.0432234	0.885251	-3.7139	Ras-related protein Rab-31	RAB31	Q13636	11031	RAB31		seq.5488.74	-0.163859	10.3146	-2.56741	0.0124066	0.263665	-3.08174	Proto-oncogene tyrosine-protein kinase Src isoform 2	SRCN1	P12931	6714
seq.12939.1	0.0819123	6.64633	2.26084	0.0296843	0.630774	-3.45846	DNA-directed RNA polymerases I and III subunit RPAC1	RPAC1	O15160	9533	POLR1C		seq.20964.13	0.253746	7.05374	2.45767	0.0263477	0.560071	-3.2982	40S ribosomal protein S14	RS14	P62263	6208	RPS14		seq.21189.9	0.167763	7.88729	2.09369	0.0433062	0.885251	-3.71514	Nucleotide-binding protein 1	NUBP1	P53384	4682	NUBP1		seq.17729.20	-0.0742852	6.61604	-2.56738	0.0124074	0.263665	-3.0818	Ubiquitin-conjugating enzyme E2 S	UBE2S	Q16763	27338
seq.10624.45	0.261234	5.74285	2.25992	0.0297466	0.630774	-3.45995	Serine protease inhibitor Kazal-type 13	ISK13	Q1W4C9	153218	SPINK13		seq.5252.33	0.20082	7.95621	2.45299	0.0265926	0.560071	-3.30509	Dual 3',5'-cyclic-AMP and -GMP phosphodiesterase 11A	PDE11	Q9HCR9	50940	PDE11A		seq.3800.71	0.341485	6.51143	2.0932	0.0433524	0.885251	-3.71583	Creatine kinase B-type	CK-BB	P12277	1152	CKB		seq.5139.32	0.0984791	9.88149	2.56602	0.012452	0.263665	-3.08487	Netrin receptor UNC5C	UNC5H3	O95185	8633
seq.14250.115	0.145557	5.84548	2.25847	0.0298454	0.630774	-3.46229	Bleomycin hydrolase	BLMH	Q13867	642	BLMH		seq.2981.9	-0.203023	8.18354	-2.45077	0.0267092	0.560071	-3.30835	Endothelial cell-selective adhesion molecule	ESAM	Q96AP7	90952	ESAM		seq.13429.3	-0.099462	7.03057	-2.09282	0.0433886	0.885251	-3.71637	WAP four-disulfide core domain protein 10A	WF10A	Q9H1F0	140832	WFDC10A		seq.5357.60	0.0774165	6.8312	2.56567	0.0124632	0.263665	-3.08564	Neuroligin-4, X-linked	NLGNX	Q8N0W4	57502
seq.25473.62	0.0708866	6.82972	2.25761	0.0299036	0.630774	-3.46367	Protein farnesyltransferase/geranylgeranyltransferase type-1 subunit alpha	FNTA	P49354	2339	FNTA		seq.21430.4	0.325614	7.53624	2.45043	0.0267276	0.560071	-3.30886	Cytosolic phospholipase A2 alpha	cPLA2-alpha	P47712	5321	PLA2G4A		seq.20941.7	0.201268	8.10316	2.09224	0.0434427	0.885251	-3.71718	Ubiquitin-like protein 3	UBL3	O95164	5412	UBL3		seq.17337.1	0.211677	9.39253	2.56267	0.012562	0.264249	-3.09241	Transcriptional repressor protein YY1	TYY1	P25490	7528
seq.20411.52	-0.130369	7.93025	-2.25043	0.0303973	0.634143	-3.47526	Tetratricopeptide repeat protein 33	TTC33	Q6PID6	23548	TTC33		seq.22023.3	0.268621	6.94808	2.4504	0.0267287	0.560071	-3.30889	Kynurenine/alpha-aminoadipate aminotransferase, mitochondrial	AADAT	Q8N5Z0	51166	AADAT		seq.10889.2	0.12957	6.74199	2.09131	0.0435317	0.885251	-3.71851	Melanocortin-2 receptor accessory protein 2	MRAP2	Q96G30	112609	MRAP2		seq.9303.9	0.0656784	7.1624	2.56261	0.0125641	0.264249	-3.09256	ICOS ligand	B7-H2	O75144	23308
seq.7818.101	0.185303	8.01631	2.24919	0.0304831	0.634143	-3.47726	Guanylate-binding protein 6	GBP6	Q6ZN66	163351	GBP6		seq.9366.54	-0.341648	8.02267	-2.44926	0.026789	0.560071	-3.31057	Interleukin-21 receptor	IL-21 sR	Q9HBE5	50615	IL21R		seq.7850.1	-0.0808604	8.39543	-2.09051	0.0436078	0.885251	-3.71965	Cytochrome c oxidase subunit 4 isoform 2, mitochondrial	COX42	Q96KJ9	84701	COX4I2		seq.4866.59	0.0723592	9.51959	2.55833	0.0127057	0.266451	-3.10217	BDNF/NT-3 growth factors receptor	TrkB	Q16620	4915
seq.11193.27	0.344561	6.08621	2.24843	0.0305356	0.634143	-3.47847	Hepatocyte nuclear factor 1-alpha	HNF1A	P20823	6927	HNF1A		seq.14099.20	-0.546477	6.72957	-2.44791	0.0268608	0.560071	-3.31256	Proteasome subunit alpha type-4	PSA4	P25789	5685	PSMA4		seq.5671.1	-0.0800762	6.75541	-2.08923	0.0437289	0.885251	-3.72144	Chymotrypsinogen B	Chymotrypsin	P17538	1504	CTRB1		seq.25456.73	0.142305	8.99121	2.55588	0.0127877	0.267392	-3.10768	26S protease regulatory subunit 8	PRS8	P62195	5705
seq.5111.15	0.155057	8.51582	2.24665	0.03066	0.634143	-3.48135	Neurexin-3-beta	NRX3B	Q9HDB5	9369	NRXN3		seq.2783.18	-0.174699	7.01828	-2.44399	0.0270697	0.560071	-3.31833	C-C motif chemokine 3-like 1	LD78-beta	P16619	414062	CCL3L1		seq.21999.61	-0.0877316	6.78509	-2.08904	0.0437474	0.885251	-3.72172	Nucleobindin-2	NUCB2	P80303	4925	NUCB2		seq.3457.57	0.114592	7.9559	2.55136	0.0129401	0.268978	-3.11783	Periostin	Periostin	Q15063	10631
seq.3894.15	-0.122188	7.52703	-2.24547	0.0307425	0.634143	-3.48325	N-acetyl-D-glucosamine kinase	NAGK	Q9UJ70	55577	NAGK		seq.13605.16	-0.196834	7.44337	-2.44289	0.0271287	0.560071	-3.31995	Annexin A10	ANX10	Q9UJ72	11199	ANXA10		seq.15405.23	0.0545487	5.76394	2.0882	0.0438276	0.885251	-3.72291	Interferon alpha-4	IFNA4	P05014	3441	IFNA4		seq.4230.1	-0.115611	10.6374	-2.5504	0.0129725	0.268978	-3.11998	Eukaryotic translation initiation factor 4 gamma 2	IF4G2	P78344	1982
seq.9995.6	-0.213721	8.40665	-2.24405	0.0308419	0.634143	-3.48554	Deoxyuridine 5'-triphosphate nucleotidohydrolase, mitochondrial	DUT	P33316	1854	DUT		seq.16323.8	-0.294975	9.64509	-2.44251	0.0271488	0.560071	-3.3205	Neurexin-3	NRX3A	Q9Y4C0	9369	NRXN3		seq.18315.38	-0.0907938	6.22454	-2.08767	0.0438784	0.885251	-3.72366	Receptor-transporting protein 4	RTP4	Q96DX8	64108	RTP4		seq.23605.3	-0.0743282	7.40647	-2.55019	0.0129796	0.268978	-3.12044	T-complex protein 11-like protein 1	T11L1	Q9NUJ3	55346
seq.20231.23	0.0718664	6.38665	2.24298	0.0309166	0.634143	-3.48725	Uridine phosphorylase 2	UPP2	O95045	151531	UPP2		seq.10464.6	-0.149668	7.22359	-2.4417	0.0271922	0.560071	-3.32169	Anthrax toxin receptor 1	ANTR1	Q9H6X2	84168	ANTXR1		seq.22526.81	-0.121164	7.82899	-2.0876	0.0438849	0.885251	-3.72376	Pyruvate dehydrogenase E1 component beta subunit	PDHB	P11177	5162	PDHB		seq.18243.9	-0.103068	9.79989	-2.54922	0.0130126	0.268978	-3.12262	UMP-CMP kinase	Cytidylate kinase	P30085	51727
seq.4423.77	0.104313	7.82348	2.24241	0.0309565	0.634143	-3.48816	Bcl-2-like protein 1	BCL2-like 1 protein	Q07817	598	BCL2L1		seq.22091.14	0.216569	6.89314	2.44041	0.0272617	0.560071	-3.32359	Beta-ureidopropionase	BUP1	Q9UBR1	51733	UPB1		seq.5316.54	0.17531	11.5794	2.08389	0.0442406	0.885251	-3.72899	Prothrombin	Prothrombin	P00734	2147	F2		seq.9456.34	0.129937	8.04604	2.54758	0.0130686	0.269363	-3.1263	Interleukin-22 receptor subunit alpha-2	IL-22BP	Q969J5	116379
seq.3855.56	0.129888	10.54	2.24037	0.0311009	0.634143	-3.49145	Peroxiredoxin-1	Peroxiredoxin-1	Q06830	5052	PRDX1		seq.9769.48	-0.188274	7.76271	-2.44026	0.0272697	0.560071	-3.32381	Delta and Notch-like epidermal growth factor-related receptor:Extracellular domain	DNER:ECD	Q8NFT8	92737	DNER		seq.24643.21	-0.159542	7.12796	-2.08379	0.0442503	0.885251	-3.72913	Lambda-crystallin homolog	CRYL1	Q9Y2S2	51084	CRYL1		seq.8780.2	-0.0747275	7.75836	-2.54552	0.0131393	0.270048	-3.13092	Protocadherin-10:Cytoplasmic domain	PCD10:CD	Q9P2E7	57575
seq.14109.15	-0.168189	8.02776	-2.23924	0.0311807	0.634143	-3.49326	C-C motif chemokine 15	MIP-5	Q16663	6359	CCL15		seq.22586.24	-0.169674	7.31619	-2.43918	0.0273281	0.560071	-3.3254	Butyrophilin subfamily 2 member A2	BT2A2	Q8WVV5	10385	BTN2A2		seq.4153.11	0.288451	9.33079	2.08004	0.0446132	0.885251	-3.73443	Alpha-1-antichymotrypsin complex	alpha-1-antichymotrypsin complex	P01011	12	SERPINA3		seq.15482.12	0.181099	7.20131	2.54219	0.0132539	0.27163	-3.13836	Alpha-2-macroglobulin-like protein 1	A2ML1	A8K2U0	144568
seq.4568.17	0.151102	9.38838	2.23902	0.031196	0.634143	-3.49361	SLIT and NTRK-like protein 5	SLIK5	O94991	26050	SLITRK5		seq.18225.13	-0.322133	10.9454	-2.4367	0.0274621	0.561223	-3.32904	Heme-binding protein 1	HEBP1	Q9NRV9	50865	HEBP1		seq.13468.5	-0.0973519	8.0612	-2.07633	0.0449739	0.885251	-3.73965	Neuralized-like protein 4	NEUL4	Q96JN8	84461	NEURL4		seq.13988.67	0.103907	7.61133	2.53891	0.0133678	0.271653	-3.14569	NmrA-like family domain-containing protein 1	NMRL1	Q9HBL8	57407
seq.4472.5	0.132339	7.18823	2.23899	0.0311982	0.634143	-3.49366	Tropomyosin beta chain	Tropomyosin 2	P07951	7169	TPM2		seq.20433.19	0.293044	8.08649	2.43141	0.0277503	0.562409	-3.33681	39S ribosomal protein L1, mitochondrial	RM01	Q9BYD6	65008	MRPL1		seq.24686.19	-0.0952281	7.08007	-2.0725	0.0453495	0.885251	-3.74504	Acyl-CoA-binding domain-containing protein 4	ACBD4	Q8NC06	79777	ACBD4		seq.18175.65	0.279766	8.01538	2.53887	0.0133695	0.271653	-3.14579	Synaptic vesicle membrane protein VAT-1 homolog	VAT1	Q99536	10493
seq.23341.16	-0.0783456	6.87073	-2.23629	0.0313896	0.634143	-3.49798	Meiotic recombination protein DMC1/LIM15 homolog	DMC1	Q14565	11144	DMC1		seq.7782.34	0.214103	6.23361	2.42917	0.0278733	0.562409	-3.3401	Epididymal secretory protein E3-beta	EP3B	P56851	64184	EDDM3B		seq.13488.3	-0.154821	8.51787	-2.0723	0.0453691	0.885251	-3.74532	Arfaptin-1	ARFP1	P53367	27236	ARFIP1		seq.3212.30	-0.0725019	7.40098	-2.53872	0.0133747	0.271653	-3.14613	Neutral ceramidase	ASAH2	Q9NR71	56624
seq.9913.4	-0.114233	6.99954	-2.23582	0.0314236	0.634143	-3.49875	Ribosome-binding protein 1	RRBP1	Q9P2E9	6238	RRBP1		seq.16915.153	0.21049	9.14112	2.42767	0.027956	0.562409	-3.34231	Semaphorin-4A	SEM4A	Q9H3S1	64218	SEMA4A		seq.7194.36	0.196299	9.31289	2.07075	0.0455219	0.885251	-3.7475	Neuroplastin	NPTN	Q9Y639	27020	NPTN		seq.21122.3	0.119272	7.84795	2.53761	0.0134134	0.271653	-3.1486	Dysbindin domain-containing protein 2	DBND2	Q9BQY9	55861
seq.21746.13	-0.0840763	7.28934	-2.23474	0.0315002	0.634143	-3.50047	Ubiquitin carboxyl-terminal hydrolase 10	UBP10	Q14694	9100	USP10		seq.15343.337	-0.613079	7.7994	-2.42755	0.0279625	0.562409	-3.34248	Kininogen, HMW, Two Chain	Kininogen, HMW, Two Chain	P01042	3827	KNG1		seq.5970.61	-0.0776043	8.02694	-2.07027	0.0455697	0.885251	-3.74818	Leukocyte cell-derived chemotaxin-2	LECT2	O14960	3950	LECT2		seq.3054.3	0.317862	5.47997	2.53606	0.0134677	0.271653	-3.15206	Haptoglobin	Haptoglobin, Mixed Type	P00738	3240
seq.4209.60	0.0820418	10.6346	2.233	0.0316247	0.634143	-3.50325	Vacuolar protein sorting-associated protein VTA1 homolog	DRG-1	Q9NP79	51534	VTA1		seq.6367.66	-0.256192	11.0553	-2.42693	0.0279966	0.562409	-3.34338	fibromodulin	fibromodulin	Q06828	2331	FMOD		seq.10464.6	0.12866	7.33508	2.06732	0.045862	0.885251	-3.75232	Anthrax toxin receptor 1	ANTR1	Q9H6X2	84168	ANTXR1		seq.12572.236	-0.0848137	7.33521	-2.53536	0.0134923	0.271653	-3.15362	Embryonal Fyn-associated substrate	EFS	O43281	10278
seq.19446.1	0.0786017	8.98872	2.2326	0.0316536	0.634143	-3.5039	GMP reductase 2	GMPR2	Q9P2T1	51292	GMPR2		seq.12656.1	0.680919	8.01699	2.42679	0.0280045	0.562409	-3.3436	Kinesin light chain 1	KLC1	Q07866	3831	KLC1		seq.12709.63	0.328992	9.37608	2.06707	0.0458864	0.885251	-3.75267	Histone H1x	H1X	Q92522	8971	H1-10		seq.11160.56	-0.0428727	8.15337	-2.53447	0.0135235	0.271653	-3.1556	RING finger protein 122	RN122	Q9H9V4	79845
seq.7131.8	-0.123707	7.35799	-2.23227	0.0316775	0.634143	-3.50443	Cholesteryl ester transfer protein	CETP	P11597	1071	CETP		seq.9910.9	0.153241	6.75618	2.425	0.0281031	0.562409	-3.34621	S-methyl-5'-thioadenosine phosphorylase	MTAP	Q13126	4507	MTAP		seq.10428.1	0.267936	7.00043	2.06665	0.0459286	0.885251	-3.75326	Killer cell immunoglobulin-like receptor 2DS2	KI2S2	P43631	100132285	KIR2DS2		seq.6439.59	-0.0690413	8.07213	-2.53355	0.0135563	0.271653	-3.15767	Uncharacterized protein C14orf93	CN093	Q9H972	60686
seq.15471.29	0.429702	7.03382	2.22903	0.0319111	0.634143	-3.50962	Pancreatic lipase-related protein 2	LIPR2	P54317	5408	PNLIPRP2		seq.19742.3	-0.163312	8.86486	-2.42427	0.0281438	0.562409	-3.34729	Septin-5	Septin-5	Q99719	5413	SEPTIN5		seq.21768.9	0.111157	8.61808	2.06627	0.045966	0.885251	-3.75379	Alpha-1,6-mannosylglycoprotein 6-beta-N-acetylglucosaminyltransferase A	MGT5A	Q09328	4249	MGAT5		seq.21492.19	0.195474	8.45595	2.53089	0.0136504	0.272781	-3.16359	Clusterin-like protein 1	CLUL1	Q15846	27098
seq.8035.6	0.144127	7.0875	2.229	0.0319133	0.634143	-3.50967	Uncharacterized protein C1orf198	CA198	Q9H425	84886	C1orf198		seq.23038.63	-0.36221	9.93234	-2.42185	0.0282785	0.563539	-3.35084	Netrin receptor UNC5B	UNC5B	Q8IZJ1	219699	UNC5B		seq.13622.16	0.100839	9.45356	2.06578	0.046015	0.885251	-3.75448	Serine/threonine-protein phosphatase 2A 56 kDa regulatory subunit alpha isoform	2A5A	Q15172	5525	PPP2R5A		seq.20561.15	0.135004	9.00418	2.52866	0.0137301	0.27342	-3.16857	Contactin-6	CNTN6	Q9UQ52	27255
seq.12735.39	0.105753	6.89133	2.22894	0.0319174	0.634143	-3.50976	Cold shock domain-containing protein E1	CSDE1	O75534	7812	CSDE1		seq.4564.2	-0.185571	9.6337	-2.4192	0.0284265	0.564927	-3.35472	Plexin-C1	PLXC1	O60486	10154	PLXNC1		seq.11353.143	-0.0732947	7.97731	-2.06389	0.0462043	0.885251	-3.75714	Mothers against decapentaplegic homolog 2	SMAD2	Q15796	4087	SMAD2		seq.5236.2	0.0487036	7.20507	2.52787	0.0137582	0.27342	-3.17032	Nuclear receptor subfamily 1 group D member 1	NR1D1	P20393	9572
seq.22549.73	0.133324	8.56189	2.22615	0.0321193	0.634143	-3.51422	RIP	RIP	Q13546	8737	RIPK1		seq.3397.7	-0.345999	10.0372	-2.41682	0.02856	0.566021	-3.35821	Tyrosine-protein phosphatase non-receptor type 11	SHP-2	Q06124	5781	PTPN11		seq.22095.29	-0.052935	5.7707	-2.06233	0.0463604	0.885251	-3.75932	Chromobox protein homolog 2	CBX2	Q14781	84733	CBX2		seq.8352.26	-0.118294	8.72498	-2.52425	0.0138883	0.274264	-3.17837	Sialic acid-binding Ig-like lectin 12:Ig-like C2-type 2 domain, Isoform short	SIG12:Ig-like C2-type 2	Q96PQ1	89858
seq.17154.2	0.0960832	7.54502	2.2258	0.0321454	0.634143	-3.51479	Prostaglandin E synthase 3	TEBP	Q15185	10728	PTGES3		seq.12395.86	0.283899	9.29865	2.41477	0.0286758	0.566755	-3.36122	Aspartate--tRNA ligase, mitochondrial	SYDM	Q6PI48	55157	DARS2		seq.3449.58	0.11002	9.95462	2.05909	0.0466863	0.885251	-3.76386	Kallistatin	Kallistatin	P29622	5267	SERPINA4		seq.3469.74	0.080115	9.28568	2.5242	0.0138902	0.274264	-3.17848	Ribosomal protein S6 kinase alpha-3	RPS6KA3	P51812	6197
seq.9368.64	0.158095	7.2387	2.22525	0.0321852	0.634143	-3.51567	Leucine-rich repeat and transmembrane domain-containing protein 1	LRTM1	Q9HBL6	57408	LRTM1		seq.15467.10	-0.263036	10.4704	-2.41027	0.0289307	0.566755	-3.3678	Collagen triple helix repeat-containing protein 1	CTHR1	Q96CG8	115908	CTHRC1		seq.17175.5	-0.0853476	6.57743	-2.05819	0.046777	0.885251	-3.76511	Dual specificity mitogen-activated protein kinase kinase 6	MP2K6	P52564	5608	MAP2K6		seq.21853.3	0.170614	8.00995	2.52352	0.0139147	0.274264	-3.17999	CLEC-1	CLC1A	Q8NC01	51267
seq.3396.54	0.2287	10.3337	2.22343	0.0323177	0.634143	-3.51857	Renin	Renin	P00797	5972	REN		seq.22564.5	0.835024	8.79195	2.40844	0.0290353	0.566755	-3.37048	Low-density lipoprotein receptor class A domain-containing protein 3	LRAD3	Q86YD5	143458	LDLRAD3		seq.12668.7	-0.0788143	8.59708	-2.05782	0.0468145	0.885251	-3.76563	Vacuolar protein sorting-associated protein 4B	VPS4B	O75351	9525	VPS4B		seq.4568.17	0.119571	9.20603	2.52221	0.013962	0.274446	-3.1829	SLIT and NTRK-like protein 5	SLIK5	O94991	26050
seq.17148.7	0.202075	11.4645	2.22265	0.032375	0.634143	-3.51982	Flavin reductase (NADPH)	BLVRB	P30043	645	BLVRB		seq.14663.44	0.224196	7.74788	2.40483	0.0292424	0.566755	-3.37577	E3 ubiquitin-protein ligase RNF8	RNF8	O76064	9025	RNF8		seq.13628.58	-0.0897343	6.89927	-2.05582	0.0470177	0.885251	-3.76843	Growth factor receptor-bound protein 14	GRB14	Q14449	2888	GRB14		seq.8760.10	-0.0594733	7.94623	-2.51934	0.0140666	0.275371	-3.18928	DCN1-like protein 5	DCNL5	Q9BTE7	84259
seq.11967.23	0.0940074	6.99404	2.22019	0.0325557	0.634143	-3.52375	Cellular retinoic acid-binding protein 1	RABP1	P29762	1381	CRABP1		seq.7970.315	-0.301194	8.54863	-2.40251	0.029376	0.566755	-3.37915	Ecto-ADP-ribosyltransferase 3	NAR3	Q13508	419	ART3		seq.12616.45	-0.148423	7.5879	-2.05578	0.0470213	0.885251	-3.76848	Nuclear receptor-binding protein	NRBP	Q9UHY1	29959	NRBP1		seq.9900.36	0.059103	6.75748	2.51883	0.0140854	0.275371	-3.19042	Neurofilament heavy polypeptide	NFH	P12036	4744
seq.20928.39	-0.097293	5.98751	-2.21683	0.0328037	0.634143	-3.5291	Transcription elongation factor A protein-like 7	TCAL7	Q9BRU2	56849	TCEAL7		seq.23364.3	0.259127	7.40551	2.40246	0.0293787	0.566755	-3.37922	Uridine-cytidine kinase 1	UCK1	Q9HA47	83549	UCK1		seq.9745.20	-0.20304	7.13655	-2.05497	0.0471043	0.885251	-3.76962	Eukaryotic translation initiation factor 4E type 2	IF4E2	O60573	9470	EIF4E2		seq.5410.53	0.0541038	7.45372	2.51703	0.0141512	0.27591	-3.1944	Cadherin-15:Extracellular domain	CAD15:ECD	P55291	1013
seq.6957.14	0.547637	7.99142	2.21523	0.032922	0.634143	-3.53164	Pancreatic lipase-related protein 2	LIPR2	P54317	5408	PNLIPRP2		seq.25116.11	0.274134	7.64801	2.40029	0.0295043	0.566755	-3.3824	Coiled-coil domain-containing protein 9	CCDC9	Q9Y3X0	26093	CCDC9		seq.12931.16	0.627525	6.78595	2.05362	0.047242	0.885251	-3.77151	Mineralocorticoid receptor	MCR	P08235	4306	NR3C2		seq.24908.19	0.0766827	7.58839	2.51556	0.0142053	0.276219	-3.19767	Amphiphysin	AMPH	P49418	273
seq.2838.53	0.1151	6.87913	2.21442	0.0329825	0.634143	-3.53294	Matrix metalloproteinase-17	MMP-17	Q9ULZ9	4326	MMP17		seq.15394.79	-0.35289	10.3162	-2.39903	0.0295777	0.566755	-3.38424	Netrin receptor UNC5B	UNC5B	Q8IZJ1	219699	UNC5B		seq.18202.22	-0.0536707	7.07636	-2.04899	0.047716	0.885251	-3.77797	Leukocyte antigen CD37	CD37	P11049	951	CD37		seq.3232.28	0.113505	7.45329	2.51313	0.0142949	0.276529	-3.20304	Tartrate-resistant acid phosphatase type 5	TrATPase	P13686	54
seq.21240.6	0.159206	8.12683	2.21223	0.0331461	0.634143	-3.53643	Aminomethyltransferase, mitochondrial	GCST	P48728	275	AMT		seq.18824.7	-0.411181	8.93487	-2.39859	0.0296032	0.566755	-3.38488	Eukaryotic initiation factor 4A-II	IF4A2	Q14240	1974	EIF4A2		seq.4138.25	0.0736133	5.71474	2.0484	0.0477763	0.885251	-3.77878	Interleukin-20	IL-20	Q9NYY1	50604	IL20		seq.12635.9	0.115	6.93175	2.51297	0.0143011	0.276529	-3.20341	tRNA (cytosine(38)-C(5))-methyltransferase	TRDMT	O14717	1787
seq.15606.19	-0.0919466	7.20002	-2.21188	0.033172	0.634143	-3.53698	Keratin, type I cytoskeletal 19	Keratin 19	P08727	3880	KRT19		seq.12546.1	-0.290057	9.18011	-2.39859	0.0296033	0.566755	-3.38488	Smoothelin	SMTN	P53814	6525	SMTN		seq.22404.4	-0.103649	5.83538	-2.04824	0.0477936	0.885251	-3.77902	Inositol hexakisphosphate kinase 1	IP6K1	Q92551	9807	IP6K1		seq.10572.65	-0.134313	8.04095	-2.51202	0.0143363	0.276529	-3.20551	Cystatin-8	CST8	O60676	10047
seq.15308.108	0.0897911	9.0851	2.21017	0.0333004	0.634143	-3.53971	Brorin	VWC2	Q2TAL6	375567	VWC2		seq.5654.70	0.200893	7.21005	2.39835	0.029617	0.566755	-3.38523	Protein disulfide-isomerase TMX3	TMX3	Q96JJ7	54495	TMX3		seq.18895.54	0.232703	6.31003	2.04674	0.0479476	0.885251	-3.7811	Glutathione S-transferase Mu 4	GSTM4	Q03013	2948	GSTM4		seq.6366.38	0.137666	9.05475	2.51002	0.0144107	0.276961	-3.20993	Thioredoxin domain-containing protein 15	TXD15	Q96J42	79770
seq.6533.20	0.164809	5.55929	2.21009	0.033306	0.634143	-3.53983	Deoxyribonuclease-2-beta	DNS2B	Q8WZ79	58511	DNASE2B		seq.15474.7	-0.215158	9.51664	-2.39491	0.029818	0.566755	-3.39026	Peptidyl-prolyl cis-trans isomerase NIMA-interacting 1	PIN1	Q13526	5300	PIN1		seq.11664.32	-0.108722	7.88077	-2.04557	0.0480685	0.885251	-3.78273	ADP-ribosylation factor GTPase-activating protein 2	ARFG2	Q8N6H7	84364	ARFGAP2		seq.24638.3	-0.0513079	8.16586	-2.50859	0.0144642	0.276961	-3.2131	Leucine repeat adapter protein 25	LRA25	Q8N5H3	23625
seq.22530.111	0.109968	5.68031	2.20984	0.033325	0.634143	-3.54023	Phytanoyl-CoA dioxygenase domain-containing protein 1	PHYD1	Q5SRE7	254295	PHYHD1		seq.24470.20	0.37078	6.84738	2.39236	0.0299678	0.566755	-3.39398	Poly(rC)-binding protein 3	PCBP3	P57721	54039	PCBP3		seq.7038.45	0.233954	6.91276	2.04551	0.048075	0.885251	-3.78281	CMP-N-acetylneuraminate-poly-alpha-2,8-sialyltransferase	SIA8D	Q92187	7903	ST8SIA4		seq.23558.33	0.351699	6.65704	2.50738	0.0145096	0.276961	-3.21578	Methyltransferase-like protein 2B	MET2B	Q6P1Q9	55798
seq.23370.39	0.212804	6.9435	2.20969	0.0333364	0.634143	-3.54047	Voltage-gated potassium channel subunit beta-3	KCAB3	O43448	9196	KCNAB3		seq.6289.78	0.249531	6.62663	2.39137	0.0300261	0.566755	-3.39542	Rho GTPase-activating protein 36	RHG36	Q6ZRI8	158763	ARHGAP36		seq.18894.1	-0.244181	6.45612	-2.03976	0.0486736	0.885251	-3.79081	Glutathione peroxidase 2	GPX2	P18283	2877	GPX2		seq.6367.66	0.0697233	11.0547	2.50731	0.0145122	0.276961	-3.21593	fibromodulin	fibromodulin	Q06828	2331
seq.14705.1	0.263732	7.44446	2.20893	0.0333936	0.634143	-3.54168	Vascular endothelial growth factor D	VEGF-D	O43915	2277	VEGFD		seq.15636.49	-0.471759	6.77322	-2.391	0.0300484	0.566755	-3.39598	VPS10 domain-containing receptor SorCS1	SORC1	Q8WY21	114815	SORCS1		seq.4771.10	-0.122096	8.482	-2.03777	0.048883	0.885251	-3.79358	Acid sphingomyelinase-like phosphodiesterase 3a	ASM3A	Q92484	10924	SMPDL3A		seq.2796.62	0.605918	8.66057	2.50493	0.014602	0.277393	-3.2212	Fibrinogen	Fibrinogen	P02671|P02675|P02679	2243|2244|2266
seq.22393.130	0.0897744	5.65731	2.20879	0.0334037	0.634143	-3.54189	Thyroid transcription factor 1-associated protein 26	TAP26	Q9P031	29080	CCDC59		seq.10576.7	-0.132305	6.43724	-2.39039	0.0300843	0.566755	-3.39686	Plexin domain-containing protein 2:Extracellular domain	PXDC2:ECD	Q6UX71	84898	PLXDC2		seq.23379.60	-0.143114	5.35379	-2.03688	0.0489759	0.885251	-3.79481	UPF0472 protein C16orf72	CP072	Q14CZ0	29035	C16orf72		seq.24487.95	0.0845819	7.50235	2.50467	0.0146118	0.277393	-3.22177	Biogenesis of lysosome-related organelles complex 1 subunit 3	BL1S3	Q6QNY0	388552
seq.11395.5	0.111267	7.63026	2.20582	0.0336283	0.636731	-3.54662	Protein-tyrosine kinase 2-beta:4.1 protein, ezrin, radixin, moesin domain	FAK2:FERM	Q14289	2185	PTK2B		seq.10889.2	0.159049	7.50811	2.38955	0.0301341	0.566755	-3.39809	Melanocortin-2 receptor accessory protein 2	MRAP2	Q96G30	112609	MRAP2		seq.12825.18	0.139442	6.11127	2.03478	0.0491979	0.885251	-3.79773	DCC-interacting protein 13-alpha	DP13A	Q9UKG1	26060	APPL1		seq.6570.1	-0.0577777	6.75054	-2.50118	0.0147442	0.278386	-3.22947	Collagen alpha-1(XIII) chain	CODA1	Q5TAT6	1305
seq.16618.7	0.135433	5.56914	2.20463	0.0337186	0.636769	-3.54851	Early activation antigen CD69	CD69	Q07108	969	CD69		seq.9484.75	-0.239375	6.84647	-2.38896	0.0301688	0.566755	-3.39895	Desmoglein-2	Desmoglein-2	Q14126	1829	DSG2		seq.19383.131	0.237196	6.89417	2.03338	0.0493457	0.885251	-3.79967	Cyclin-dependent kinase 2-interacting protein	CINP	Q9BW66	51550	CINP		seq.16892.23	0.139434	7.98258	2.50007	0.0147864	0.278386	-3.23191	Ectonucleotide pyrophosphatase/phosphodiesterase family member 2	ENPP2	Q13822	5168
seq.17453.34	0.0749188	7.89236	2.20215	0.0339068	0.638651	-3.55243	Ceruloplasmin	Ceruloplasmin	P00450	1356	CP		seq.9368.64	-0.262977	7.1622	-2.38732	0.0302661	0.566755	-3.40134	Leucine-rich repeat and transmembrane domain-containing protein 1	LRTM1	Q9HBL6	57408	LRTM1		seq.12532.28	-0.10718	7.77792	-2.03317	0.0493686	0.885251	-3.79997	Ubiquitin-conjugating enzyme E2 R1	UB2R1	P49427	997	CDC34		seq.11429.80	-0.0439491	7.39782	-2.49984	0.0147953	0.278386	-3.23243	Heterogeneous nuclear ribonucleoproteins C1/C2	hnRNP C1/C2	P07910	3183
seq.10975.59	0.100978	6.19814	2.20076	0.0340129	0.638983	-3.55464	Mucin-like protein 1	MUCL1	Q96DR8	118430	MUCL1		seq.19263.147	-0.208003	11.3509	-2.3873	0.0302671	0.566755	-3.40137	Eukaryotic translation initiation factor 4E	IF4E	P06730	1977	EIF4E		seq.4297.62	-0.106919	7.2452	-2.03218	0.0494735	0.885251	-3.80134	Spondin-1	Spondin-1	Q9HCB6	10418	SPON1		seq.9594.30	-0.103842	7.6555	-2.49924	0.0148185	0.278386	-3.23376	Zinc transporter 5	ZNT5	Q8TAD4	64924
seq.3065.65	0.0603433	6.17082	2.19638	0.0343496	0.643161	-3.56158	Fibroblast growth factor 5	FGF-5	P12034	2250	FGF5		seq.13603.7	-0.31846	7.52047	-2.38672	0.0303016	0.566755	-3.40221	Rieske domain-containing protein	RFESD	Q8TAC1	317671	RFESD		seq.13491.40	-0.212711	7.82865	-2.0298	0.0497267	0.885251	-3.80463	Retinal rod rhodopsin-sensitive cGMP 3',5'-cyclic phosphodiesterase subunit delta	PDE6D	O43924	5147	PDE6D		seq.6991.24	-0.0475012	8.26969	-2.49782	0.0148728	0.278681	-3.23688	Alpha-(1,3)-fucosyltransferase 9	FUT9	Q9Y231	10690
seq.13969.24	0.13877	8.76322	2.19443	0.034501	0.643161	-3.56468	Importin subunit alpha-7	IMA7	O60684	23633	KPNA6		seq.12356.65	-0.301732	7.92454	-2.38632	0.0303254	0.566755	-3.4028	Sorcin	Sorcin	P30626	6717	SRI		seq.22516.30	-0.0547121	7.3085	-2.02827	0.0498897	0.885251	-3.80674	Neural retina-specific leucine zipper protein	NRL	P54845	4901	NRL		seq.11354.21	0.100762	8.90471	2.4915	0.0151171	0.28117	-3.25079	1-phosphatidylinositol 4,5-bisphosphate phosphodiesterase beta-1	Phospholipase C-beta-1	Q9NQ66	23236
seq.9400.40	0.0665142	7.8808	2.1913	0.0347442	0.643161	-3.56963	Galectin-7	Galectin-7	P47929	3963	LGALS7		seq.13553.4	0.12703	6.48217	2.38205	0.0305809	0.567784	-3.40903	DCN1-like protein 3	DCNL3	Q8IWE4	123879	DCUN1D3		seq.11292.13	-0.0895991	7.31552	-2.02815	0.0499032	0.885251	-3.80692	Scavenger receptor class A member 3:region 2	SCAR3:region 2	Q6AZY7	51435	SCARA3		seq.2681.23	0.154773	8.35578	2.49033	0.0151631	0.28117	-3.25338	Hepatocyte growth factor	HGF	P14210	3082
seq.3835.11	-0.0828268	6.6335	-2.19001	0.0348446	0.643161	-3.57166	Toll-like receptor 2	TLR2	O60603	7097	TLR2		seq.8306.54	0.139956	6.03175	2.37729	0.0308679	0.567784	-3.41597	Transmembrane gamma-carboxyglutamic acid protein 1:Cytoplasmic domain	TMG1:CD	O14668	5638	PRRG1		seq.8864.59	-0.0778656	7.664	-2.02814	0.0499037	0.885251	-3.80693	Centromere protein W	CENPW	Q5EE01	387103	CENPW		seq.24914.10	-0.0476362	5.74911	-2.49003	0.0151747	0.28117	-3.25403	Enhancer of zeste homolog 2	EZH2	Q15910	2146
seq.4151.6	-0.0987493	8.34908	-2.18927	0.0349028	0.643161	-3.57283	Plasminogen	Plasminogen	P00747	5340	PLG		seq.21552.9	0.248644	9.82398	2.3764	0.0309218	0.567784	-3.41726	Peroxisomal acyl-coenzyme A oxidase 1	ACOX1	Q15067	51	ACOX1		seq.13545.97	0.108303	6.34686	2.02728	0.0499966	0.885251	-3.80812	Probable RNA-binding protein EIF1AD	EIF1A	Q8N9N8	84285	EIF1AD		seq.9077.10	0.116541	8.42371	2.48996	0.0151773	0.28117	-3.25418	Mannosyl-oligosaccharide 1,2-alpha-mannosidase IB	MA1A2	O60476	10905
seq.9241.40	0.0754661	6.23968	2.18908	0.0349177	0.643161	-3.57313	Signal-regulatory protein gamma	SIRPG	Q9P1W8	55423	SIRPG		seq.7788.1	0.216728	8.64758	2.376	0.0309459	0.567784	-3.41784	ATP synthase-coupling factor 6, mitochondrial	CF6	P18859	522	ATP5PF		seq.19183.164	0.166564	9.38247	2.02721	0.0500033	0.885251	-3.80821	60S ribosomal protein L12	RL12	P30050	6136	RPL12		seq.8484.24	-0.303961	9.31956	-2.48937	0.0152005	0.28117	-3.25548	Leptin	Leptin	P41159	3952
seq.13717.15	-0.178808	9.25954	-2.18842	0.034969	0.643161	-3.57417	Ficolin-2	FCN2	Q15485	2220	FCN2		seq.11514.196	-0.162508	9.37407	-2.37502	0.0310054	0.567784	-3.41927	CD59 glycoprotein	CD59	P13987	966	CD59		seq.17774.38	-0.0931143	6.81639	-2.02718	0.0500065	0.885251	-3.80825	Small nuclear ribonucleoprotein Sm D3	SMD3	P62318	6634	SNRPD3		seq.17823.40	-0.130118	8.25596	-2.48583	0.0153397	0.283019	-3.26326	Small nuclear ribonucleoprotein Sm D2	SMD2	P62316	6633
seq.15615.8	-0.516887	7.33669	-2.18669	0.0351051	0.643161	-3.5769	Leukocyte immunoglobulin-like receptor subfamily B member 3	LIRB3	O75022	102725035	LILRB3		seq.21433.3	-0.308186	10.0816	-2.37431	0.0310488	0.567784	-3.42031	Butyrophilin subfamily 3 member A2	BT3A2	P78410	11118	BTN3A2		seq.4234.8	-0.305387	7.90072	-2.02647	0.0500826	0.885251	-3.80923	Interleukin-1 receptor-like 1	IL-1 R4	Q01638	9173	IL1RL1		seq.17155.1	-0.0726585	8.30658	-2.48439	0.0153966	0.283344	-3.26641	Vacuolar protein sorting-associated protein 28 homolog	VPS28 protein homolog	Q9UK41	51160
seq.4929.55	0.23076	8.26086	2.18628	0.0351374	0.643161	-3.57755	Sex hormone-binding globulin	SHBG	P04278	6462	SHBG		seq.2781.63	-1.00034	6.34652	-2.37166	0.0312104	0.567784	-3.42416	C-C motif chemokine 4-like	LAG-1	Q8NHW4	388372	CCL4L1		seq.23529.11	0.46297	5.72056	2.02349	0.0504035	0.885251	-3.81335	StAR-related lipid transfer protein 7, mitochondrial	STAR7	Q9NQZ5	56910	STARD7		seq.22774.20	0.0568233	8.09586	2.4801	0.0155676	0.28442	-3.27583	tRNA-splicing endonuclease subunit Sen34	SEN34	Q9BSV6	79042
seq.20969.114	-0.0678672	5.68721	-2.18579	0.0351758	0.643161	-3.57832	RING1 and YY1-binding protein	RYBP	Q8N488	23429	RYBP		seq.22068.5	-0.258487	8.91267	-2.37098	0.031252	0.567784	-3.42515	Serine/threonine-protein phosphatase 2A 56 kDa regulatory subunit delta isoform	2A5D	Q14738	5528	PPP2R5D		seq.22817.126	-0.0888012	7.34973	-2.0233	0.0504238	0.885251	-3.81361	E3 ubiquitin-protein ligase TRIM9	TRIM9	Q9C026	114088	TRIM9		seq.25276.32	0.107463	9.34397	2.47932	0.0155988	0.28442	-3.27754	Rab-like protein 6	RABL6	Q3YEC7	55684
seq.13588.11	0.244293	5.08597	2.18366	0.0353442	0.643161	-3.58168	Annexin A9	ANXA9	O76027	8416	ANXA9		seq.7989.5	-0.363664	10.2525	-2.37068	0.0312702	0.567784	-3.42559	Uncharacterized protein C1orf226	CA226	A1L170	400793	C1orf226		seq.9849.13	0.187258	10.4865	2.02243	0.0505181	0.885251	-3.81482	DNA-(apurinic or apyrimidinic site) lyase	APEX1	P27695	328	APEX1		seq.15544.25	0.25149	8.31678	2.47903	0.0156104	0.28442	-3.27817	Kallikrein-14	kallikrein 14	Q9P0G3	43847
seq.5465.32	0.154962	6.28784	2.18341	0.035364	0.643161	-3.58208	Heparan-sulfate 6-O-sulfotransferase 1	H6ST1	O60243	9394	HS6ST1		seq.16900.29	-0.172293	6.44248	-2.37064	0.031273	0.567784	-3.42565	MAM domain-containing glycosylphosphatidylinositol anchor protein 1	MDGA1	Q8NFP4	266727	MDGA1		seq.8983.7	-0.193147	7.84181	-2.0214	0.0506303	0.885251	-3.81625	Golgi membrane protein 1	GOLM1	Q8NBJ4	51280	GOLM1		seq.20436.93	-0.0463009	8.69332	-2.47897	0.0156127	0.28442	-3.2783	Tubulin polyglutamylase complex subunit 2	TPGS2	Q68CL5	25941
seq.18192.69	0.0923743	7.07099	2.18257	0.0354302	0.643161	-3.58339	Melanoma-associated antigen 5	MAGE-5	P43359	100533997	MAGEA5		seq.9244.27	0.204562	7.02497	2.37023	0.0312979	0.567784	-3.42624	Palmitoyl-protein thioesterase 1	PPT1	P50897	5538	PPT1		seq.9957.9	-0.173497	7.16847	-2.01921	0.0508679	0.885251	-3.81927	E3 ubiquitin-protein ligase RNF114	RN114	Q9Y508	55905	RNF114		seq.23224.11	-0.0794953	6.7798	-2.47683	0.0156989	0.284531	-3.28299	Regucalcin	RGN	Q15493	9104
seq.23265.15	0.12357	10.1621	2.18132	0.03553	0.643161	-3.58537	Tumor protein D54	TPD54	O43399	7165	TPD52L2		seq.12425.104	-0.137005	7.46814	-2.36948	0.031344	0.567784	-3.42734	ADP-ribosylation factor 6	ARF6	P62330	382	ARF6		seq.13451.2	-0.0852322	6.99055	-2.01761	0.0510416	0.885251	-3.82147	Fibronectin type III domain-containing protein 4	FNDC4	Q9H6D8	64838	FNDC4		seq.24414.3	0.161429	7.19189	2.47567	0.0157457	0.284531	-3.28553	Glycogen phosphorylase, brain form	Glycogen phosphorylase	P11216	5834
seq.4154.57	0.109665	10.2265	2.18078	0.0355727	0.643161	-3.58622	P-selectin	P-Selectin	P16109	6403	SELP		seq.21676.17	-0.653119	9.85431	-2.36832	0.0314151	0.567784	-3.42902	PAI-2	PAI-2	P05120	5055	SERPINB2		seq.19483.16	-0.066669	7.36508	-2.0172	0.0510863	0.885251	-3.82203	3-ketodihydrosphingosine reductase	KDSR	Q06136	2531	KDSR		seq.7076.17	0.0631865	6.96242	2.47494	0.0157753	0.284531	-3.28713	Endothelin-converting enzyme-like 1	ECEL1	O95672	9427
seq.4967.1	-0.0711604	7.60582	-2.17791	0.0358019	0.644971	-3.59074	Complement component 1 Q subcomponent-binding protein, mitochondrial	C1QBP	Q07021	708	C1QBP		seq.24954.83	-0.352387	7.20808	-2.36586	0.0315671	0.567784	-3.4326	AP-1 complex subunit beta-1	AP1B1	Q10567	162	AP1B1		seq.14134.49	-0.166455	7.22697	-2.01699	0.0511101	0.885251	-3.82233	Amphoterin-induced protein 2	AMGO2	Q86SJ2	347902	AMIGO2		seq.24277.22	-0.045399	7.26475	-2.47415	0.0158072	0.284531	-3.28885	Copine-7	CPNE7	Q9UBL6	27132
seq.14022.17	0.348626	6.54746	2.17722	0.0358567	0.644971	-3.59181	Interleukin-17B	IL-17B	Q9UHF5	27190	IL17B		seq.5091.28	0.306381	8.35309	2.36182	0.0318181	0.567784	-3.43848	Leukocyte immunoglobulin-like receptor subfamily B member 2	ILT-4	Q8N423	10288	LILRB2		seq.7860.9	-0.0912667	8.1148	-2.01695	0.0511138	0.885251	-3.82238	Probable E3 ubiquitin-protein ligase HERC4	HERC4	Q5GLZ8	26091	HERC4		seq.4359.87	0.0563089	7.00263	2.47393	0.0158161	0.284531	-3.28933	Dual specificity tyrosine-phosphorylation-regulated kinase 3	DYRK3	O43781	8444
seq.18945.11	0.0923067	8.78166	2.17544	0.0359998	0.644971	-3.59461	Regulator of G-protein signaling 1	RGS1	Q08116	5996	RGS1		seq.2943.5	0.226171	7.47274	2.36083	0.0318795	0.567784	-3.43992	Cytochrome P450 3A4	Cytochrome P450 3A4	P08684	1576	CYP3A4		seq.11178.21	-0.129796	7.39809	-2.01625	0.051191	0.885251	-3.82335	Sushi, von Willebrand factor type A, EGF and pentraxin domain-containing protein 1:EGF-like domains 4-6	SVEP1:EGF-like domains 4-6	Q4LDE5	79987	SVEP1		seq.11836.144	0.0856251	6.78538	2.47279	0.0158625	0.284656	-3.29182	Epithelial discoidin domain-containing receptor 1	discoidin domain receptor 1	Q08345	780
seq.10677.9	0.137268	7.39373	2.17482	0.0360496	0.644971	-3.59559	NADH dehydrogenase [ubiquinone] 1 beta subcomplex subunit 4	NDUB4	O95168	4710	NDUFB4		seq.25220.8	0.734878	7.03888	2.36071	0.031887	0.567784	-3.44009	Cysteine-rich tail protein 1	CRTP1	A8MQ03	375791	CYSRT1		seq.12518.289	0.10024	7.42203	2.0161	0.0512066	0.885251	-3.82355	Protein polybromo-1	PB1	Q86U86	55193	PBRM1		seq.12524.18	0.109544	7.81931	2.47143	0.0159179	0.284941	-3.29479	Diamine acetyltransferase 2	SAT2	Q96F10	112483
seq.7838.27	0.0797845	7.19084	2.17395	0.0361198	0.644971	-3.59696	Submaxillary gland androgen-regulated protein 3A	SMR3A	Q99954	26952	SMR3A		seq.17333.20	0.358008	6.81287	2.35965	0.0319532	0.567784	-3.44163	Medium-chain specific acyl-CoA dehydrogenase, mitochondrial	ACADM	P11310	34	ACADM		seq.3891.56	0.125975	6.13781	2.01495	0.0513328	0.885251	-3.82514	Methyl-CpG-binding domain protein 4	MBD4	O95243	8930	MBD4		seq.15368.3	-0.0543219	7.56098	-2.46894	0.0160197	0.28568	-3.30023	BMP-binding endothelial regulator protein	BMPER	Q8N8U9	168667
seq.3607.71	0.17324	7.56055	2.1717	0.0363021	0.645182	-3.6005	Dickkopf-related protein 3	DKK3	Q9UBP4	27122	DKK3		seq.21290.66	0.510661	7.81177	2.35401	0.0323083	0.567784	-3.44983	Checkpoint protein HUS1	HUS1	O60921	3364	HUS1		seq.13994.1	-0.0820968	8.24814	-2.01417	0.0514187	0.885251	-3.82621	rRNA 2'-O-methyltransferase fibrillarin	FBRL	P22087	2091	FBL		seq.6544.33	0.0746889	7.54267	2.46648	0.016121	0.28568	-3.3056	Protein kinase C-binding protein NELL1	NELL1	Q92832	4745
seq.19290.5	-0.0986967	8.50627	-2.1716	0.0363105	0.645182	-3.60066	Hypoxanthine-guanine phosphoribosyltransferase	HPRT	P00492	3251	HPRT1		seq.23544.10	-0.151912	7.25277	-2.35214	0.0324264	0.567784	-3.45254	T-complex protein 10A homolog	TCP10	Q12799	6953	TCP10L3		seq.13525.17	-0.0738451	8.27039	-2.01416	0.0514201	0.885251	-3.82623	Potassium voltage-gated channel subfamily G member 4	KCNG4	Q8TDN1	93107	KCNG4		seq.14294.61	-0.166669	9.12553	-2.46626	0.0161303	0.28568	-3.30609	Methyl-CpG-binding domain protein 1	MBD1	Q9UIS9	4152
seq.7198.197	0.0800169	7.09178	2.16997	0.0364428	0.645941	-3.60322	Glycosaminoglycan xylosylkinase	FA20B	O75063	9917	FAM20B		seq.16558.2	-0.378127	7.31757	-2.35178	0.0324493	0.567784	-3.45306	Myocilin	MYOC	Q99972	4653	MYOC		seq.14019.73	-0.085285	7.21943	-2.01246	0.0516068	0.885251	-3.82856	Envoplakin	EVPL	Q92817	2125	EVPL		seq.19784.16	0.039509	8.57382	2.46547	0.0161628	0.28568	-3.3078	Lymphocyte antigen 6D	LY6D	Q14210	8581
seq.21439.37	0.0886828	7.98159	2.16458	0.0368832	0.652145	-3.61166	Hematopoietic lineage cell-specific protein	HCLS1	P14317	3059	HCLS1		seq.23567.37	0.20126	7.90142	2.34961	0.0325872	0.567784	-3.45621	Guanine nucleotide-binding protein G(q) subunit alpha	GNAQ	P50148	2776	GNAQ		seq.4130.71	0.10368	5.93359	2.01207	0.0516495	0.885251	-3.8291	Fibroblast growth factor 6	FGF-6	P10767	2251	FGF6		seq.24706.73	0.138648	7.05932	2.46474	0.0161931	0.28568	-3.3094	Craniofacial development protein 1	CFDP1	Q9UEE9	10428
seq.21799.15	0.0914174	8.54903	2.15951	0.0373025	0.657367	-3.6196	Homer protein homolog 3	HOME3	Q9NSC5	9454	HOMER3		seq.8918.64	0.178614	7.14905	2.34889	0.0326333	0.567784	-3.45726	Protein-tyrosine kinase 2-beta:Focal adhesion targeting domain	FAK2:FAT	Q14289	2185	PTK2B		seq.11104.13	0.626842	9.12881	2.01178	0.051682	0.885251	-3.8295	Chitinase-3-like protein 1	YKL-40	P36222	1116	CHI3L1		seq.3902.21	0.0638171	7.90202	2.46465	0.0161967	0.28568	-3.30959	S-phase kinase-associated protein 1	SKP1	P63208	6500
seq.22955.28	-0.164785	7.33531	-2.1581	0.0374195	0.657367	-3.6218	Retinol-binding protein 1	CRBP	P09455	5947	RBP1		seq.25456.73	0.172167	8.12987	2.34644	0.03279	0.567784	-3.46082	26S protease regulatory subunit 8	PRS8	P62195	5705	PSMC5		seq.12480.9	-0.113977	8.35249	-2.01159	0.051703	0.885251	-3.82977	OTU domain-containing protein 5	OTUD5	Q96G74	55593	OTUD5		seq.5636.10	-0.0807441	6.11377	-2.46271	0.0162777	0.286408	-3.31383	Microfibril-associated glycoprotein 4	MFAP4	P55083	4239
seq.11121.56	0.0946777	9.19473	2.15739	0.0374784	0.657367	-3.62291	Brorin	VWC2	Q2TAL6	375567	VWC2		seq.3814.63	-0.35547	8.67457	-2.34518	0.0328704	0.567784	-3.46263	Interleukin-11 receptor subunit alpha	IL-11 RA	Q14626	3590	IL11RA		seq.21810.50	-0.0715075	7.88681	-2.0105	0.0518232	0.885251	-3.83126	MART-1	MART-1	Q16655	2315	MLANA		seq.13624.17	0.150099	10.6564	2.45799	0.0164751	0.289176	-3.32409	NAD kinase	NADK	O95544	65220
seq.22466.27	0.36916	8.54432	2.15618	0.0375792	0.657367	-3.62479	Transcription factor HES-5	HES5	Q5TA89	388585	HES5		seq.18191.23	-0.29255	8.76969	-2.34319	0.0329989	0.567784	-3.46553	Ran-specific GTPase-activating protein	RANG	P43487	5902	RANBP1		seq.2796.62	0.266018	11.1629	2.01006	0.0518723	0.885251	-3.83187	Fibrinogen	Fibrinogen	P02671|P02675|P02679	2243|2244|2266	FGA|FGB|FGG		seq.24023.35	-0.165483	8.246	-2.45372	0.0166559	0.291449	-3.33338	soluble Endothelial protein C receptor	sEPCR	Q9UNN8	10544
seq.5724.58	0.0928896	6.06764	2.15377	0.0377817	0.657367	-3.62857	Suprabasin	SBSN	Q6UWP8	374897	SBSN		seq.19274.80	0.302415	8.61973	2.33998	0.0332065	0.567784	-3.47018	Alpha-1-syntrophin	Alpha-1-syntrophin	Q13424	6640	SNTA1		seq.8039.41	0.168584	7.59692	2.00816	0.0520831	0.885251	-3.83448	Protein FAM177A1	F177A	Q8N128	283635	FAM177A1		seq.9451.20	0.126261	9.46475	2.45292	0.01669	0.291449	-3.33512	Uromodulin	Uromodulin	P07911	7369
seq.5018.68	0.12025	10.6286	2.15327	0.0378234	0.657367	-3.62934	Peroxiredoxin-6	Peroxiredoxin-6	P30041	9588	PRDX6		seq.3894.15	0.203892	7.43388	2.33888	0.0332774	0.567784	-3.47176	N-acetyl-D-glucosamine kinase	NAGK	Q9UJ70	55577	NAGK		seq.15368.3	-0.337854	7.4267	-2.00586	0.0523388	0.885251	-3.83764	BMP-binding endothelial regulator protein	BMPER	Q8N8U9	168667	BMPER		seq.19561.216	0.104501	8.87653	2.45208	0.0167258	0.291449	-3.33694	Plexin-D1	PLXD1	Q9Y4D7	23129
seq.6255.74	-0.155593	8.25203	-2.15219	0.0379147	0.657367	-3.63104	Probable carboxypeptidase X1	CPXM1	Q96SM3	56265	CPXM1		seq.14287.6	-0.201964	9.85076	-2.33737	0.0333757	0.567784	-3.47395	Ras-related protein Rab-5C	RAB5C	P51148	5878	RAB5C		seq.21864.20	-0.119296	10.0767	-2.00412	0.0525335	0.885251	-3.84003	Protein MAK16 homolog	MAK16	Q9BXY0	84549	MAK16		seq.13986.6	0.122374	7.04048	2.45018	0.0168071	0.292098	-3.34107	LanC-like protein 1	LANC1	O43813	10314
seq.23226.42	-0.149912	7.69778	-2.15144	0.0379778	0.657367	-3.6322	ATP synthase B chain, mitochondrial	AT5F1	P24539	515	ATP5PB		seq.9321.400	-0.1232	6.87147	-2.33701	0.0333994	0.567784	-3.47448	Neuromedin-B	NMB	P08949	4828	NMB		seq.23682.79	-0.192799	7.69254	-2.00209	0.0527603	0.885251	-3.8428	Small RNA 2'-O-methyltransferase	HENMT	Q5T8I9	113802	HENMT1		seq.23571.93	-0.122687	9.15424	-2.44932	0.016844	0.292098	-3.34293	Coiled-coil domain-containing protein 94	CCD94	Q9BW85	55702
seq.21509.29	-0.217198	6.64467	-2.15119	0.0379986	0.657367	-3.63259	Glycosyltransferase 8 domain-containing protein 2	GL8D2	Q9H1C3	83468	GLT8D2		seq.10714.7	-0.287647	6.15201	-2.33678	0.0334145	0.567784	-3.47481	Angiotensin-converting enzyme	ACE	P12821	1636	ACE		seq.8992.1	-0.136062	6.6794	-2.00194	0.0527777	0.885251	-3.84301	Transmembrane protein 2	TMEM2	Q9UHN6	23670	CEMIP2		seq.7082.2	0.139562	7.32101	2.44308	0.0171139	0.295794	-3.35645	UDP-GlcNAc:betaGal beta-1,3-N-acetylglucosaminyltransferase 6	B3GN6	Q6ZMB0	192134
seq.11591.43	-0.180587	5.8804	-2.14829	0.0382437	0.658581	-3.6371	Protein regulator of cytokinesis 1	PRC1	O43663	9055	PRC1		seq.6576.1	-0.200022	6.96123	-2.334	0.0335959	0.567784	-3.47883	Ecto-ADP-ribosyltransferase 4	ART4	Q93070	420	ART4		seq.23611.16	0.188782	7.01679	2.00134	0.0528447	0.885251	-3.84383	MARVEL domain-containing protein 2	MALD2	Q8N4S9	153562	MARVELD2		seq.3326.58	0.0727017	8.68985	2.442	0.017161	0.295794	-3.35879	Cell adhesion molecule 1	Nectin-like protein 2	Q9BY67	23705
seq.8264.43	-0.0788222	7.8019	-2.1482	0.0382514	0.658581	-3.63724	Delta-like protein 1	DLL1	O00548	28514	DLL1		seq.20396.70	0.164777	6.69337	2.33393	0.0336011	0.567784	-3.47894	COMM domain-containing protein 6	COMD6	Q7Z4G1	170622	COMMD6		seq.23322.2	0.143428	9.33936	2.0007	0.0529171	0.885251	-3.84471	Musculin	MUSC	O60682	9242	MSC		seq.25413.80	-0.117752	9.2802	-2.44156	0.0171802	0.295794	-3.35973	G antigen 2	GAGE-2	Q13066	2574
seq.18232.42	0.160318	7.80206	2.1429	0.0387041	0.662483	-3.6455	Phosphatidylinositol 5-phosphate 4-kinase type-2 beta	PI42B	P78356	8396	PIP4K2B		seq.7776.20	-0.207904	10.1402	-2.32948	0.0338939	0.567784	-3.48538	Netrin receptor UNC5B	UNC5B	Q8IZJ1	219699	UNC5B		seq.9333.59	0.148585	6.47453	1.99829	0.0531892	0.885251	-3.84801	Endoplasmic reticulum resident protein 27	ERP27	Q96DN0	121506	ERP27		seq.12538.19	-0.0678819	7.28626	-2.44057	0.0172236	0.295835	-3.36188	Regulator of G-protein signaling 7	RGS7	P49802	6000
seq.19483.16	0.115385	7.15997	2.14208	0.0387746	0.662483	-3.64677	3-ketodihydrosphingosine reductase	KDSR	Q06136	2531	KDSR		seq.18383.9	-0.171834	11.4716	-2.32835	0.0339689	0.567784	-3.48701	Peptidyl-prolyl cis-trans isomerase FKBP3	FKBP3	Q00688	2287	FKBP3		seq.4464.10	0.119365	5.05573	1.99774	0.0532513	0.885251	-3.84876	Sialoadhesin	Sialoadhesin	Q9BZZ2	6614	SIGLEC1		seq.6929.10	0.0637243	6.05396	2.4372	0.0173717	0.2975	-3.36916	Sia-alpha-2,3-Gal-beta-1,4-GlcNAc-R:alpha 2,8-sialyltransferase	SIA8C	O43173	51046
seq.9772.153	0.149699	5.96137	2.14132	0.0388399	0.662483	-3.64795	Neuroligin-2:Extracellular domain	NLGN2:ECD	Q8NFZ4	57555	NLGN2		seq.17819.30	0.568363	8.17867	2.32694	0.0340621	0.567784	-3.48905	Acylpyruvase FAHD1, mitochondrial	FAHD1	Q6P587	81889	FAHD1		seq.5739.75	-0.241902	7.52948	-1.99647	0.0533958	0.885251	-3.85051	Keratinocyte differentiation-associated protein	KTDAP	P60985	388533	KRTDAP		seq.3437.80	-0.0624546	7.60966	-2.43649	0.0174029	0.2975	-3.37068	Receptor-type tyrosine-protein kinase FLT3	Flt-3	P36888	2322
seq.23349.5	-0.171401	7.55699	-2.14081	0.0388835	0.662483	-3.64874	Choline-phosphate cytidylyltransferase A	PCY1A	P49585	5130	PCYT1A		seq.8459.10	-0.452691	6.72265	-2.32554	0.0341553	0.567784	-3.49107	Bone morphogenetic protein 6	BMP-6	P22004	654	BMP6		seq.2870.29	0.175958	8.42168	1.99634	0.0534098	0.885251	-3.85068	Ras-related C3 botulinum toxin substrate 1	RAC1	P63000	5879	RAC1		seq.13109.82	0.0518187	7.73724	2.43474	0.0174807	0.29751	-3.37447	Neuronal growth regulator 1	NEGR1	Q7Z3B1	257194
seq.23657.102	-0.0811542	6.41796	-2.1383	0.0391004	0.662483	-3.65264	Heterogeneous nuclear ribonucleoprotein L-like	HNRLL	Q8WVV9	92906	HNRNPLL		seq.14636.25	-0.636296	9.35375	-2.32426	0.0342407	0.567784	-3.49292	Ribonuclease UK114	Ribonuclease UK114	P52758	10247	RIDA		seq.9082.25	-0.060536	7.55273	-1.99421	0.0536527	0.885251	-3.85359	Protein sel-1 homolog 2	SE1L2	Q5TEA6	80343	SEL1L2		seq.7050.5	0.0501935	6.41585	2.43401	0.017513	0.29751	-3.37604	Neuronal growth regulator 1	NEGR1	Q7Z3B1	257194
seq.6289.78	-0.0886578	6.59261	-2.13772	0.0391509	0.662483	-3.65355	Rho GTPase-activating protein 36	RHG36	Q6ZRI8	158763	ARHGAP36		seq.8863.3	0.244074	6.42757	2.32331	0.0343039	0.567784	-3.49429	Phosphatidylinositol 3-kinase regulatory subunit alpha	P85A	P27986	5295	PIK3R1		seq.14026.24	-0.103516	7.2983	-1.99288	0.0538042	0.885251	-3.85541	Interleukin-17F	IL-17F	Q96PD4	112744	IL17F		seq.3045.72	0.0701658	10.6484	2.43315	0.0175514	0.29751	-3.3779	Pleiotrophin	PTN	P21246	5764
seq.12540.25	-0.0819377	7.25368	-2.13691	0.039221	0.662483	-3.6548	Rho-related GTP-binding protein RhoG	RHOG	P84095	391	RHOG		seq.18166.4	-0.172512	7.39981	-2.32222	0.0343772	0.567784	-3.49587	Rho-related GTP-binding protein RhoB	RHOB	P62745	388	RHOB		seq.21009.28	0.579867	6.60226	1.99111	0.0540069	0.885251	-3.85783	Sentan	SNTAN	A6NMZ2	132203	SNTN		seq.15314.49	-0.136823	10.0199	-2.43258	0.0175765	0.29751	-3.37912	Chloride intracellular channel protein 4	CLIC4	Q9Y696	25932
seq.10748.216	-0.309778	6.37914	-2.13618	0.039284	0.662483	-3.65593	Protocadherin beta-2	PCDB2	Q9Y5E7	56133	PCDHB2		seq.4328.2	-0.297292	8.44586	-2.32134	0.0344361	0.567784	-3.49714	Brother of CDO	BOC	Q9BWV1	91653	BOC		seq.4330.4	0.0820035	5.3701	1.98984	0.0541522	0.885251	-3.85955	Prostate-specific antigen	PSA	P07288	354	KLK3		seq.18321.38	-0.131907	5.79825	-2.431	0.0176475	0.29751	-3.38254	Bifunctional methylenetetrahydrofolate dehydrogenase/cyclohydrolase, mitochondrial	MTDC	P13995	10797
seq.21323.2	0.0774723	10.0298	2.13508	0.0393802	0.662483	-3.65764	RWD domain-containing protein 1	RWDD1	Q9H446	51389	RWDD1		seq.20937.43	0.609571	7.14146	2.3199	0.034533	0.567784	-3.49922	Ribosomal RNA small subunit methyltransferase NEP1	NEP1	Q92979	10436	EMG1		seq.7888.58	-0.0787802	8.40412	-1.98939	0.0542047	0.885251	-3.86018	Cytochrome c oxidase assembly factor 3 homolog, mitochondrial	CCD56	Q9Y2R0	28958	COA3		seq.24425.8	0.136841	9.76021	2.42992	0.0176957	0.29751	-3.38485	Methionyl-tRNA synthetase, cytoplasmic	SYMC	P56192	4141
seq.5493.17	0.117855	9.98946	2.13489	0.0393963	0.662483	-3.65793	Serine/threonine-protein kinase WNK3	WNK3	Q9BYP7	65267	WNK3		seq.5837.49	-0.174891	7.61218	-2.31973	0.034544	0.567784	-3.49946	Leukemia inhibitory factor receptor	LIF sR	P42702	3977	LIFR		seq.10425.3	-0.091084	7.27538	-1.98926	0.0542197	0.885251	-3.86035	Beta-1,4-galactosyltransferase 5	B4GT5	O43286	9334	B4GALT5		seq.19279.42	0.0814187	7.79287	2.4291	0.0177329	0.29751	-3.38664	Retinol-binding protein 1	CRBP	P09455	5947
seq.20187.10	0.149489	7.64126	2.12845	0.0399611	0.666106	-3.6679	Integrin alpha V beta 3	Integrin aVb3	P06756|P05106	3685|3690	ITGAV|ITGB3		seq.16618.7	0.198527	5.44836	2.31912	0.0345854	0.567784	-3.50035	Early activation antigen CD69	CD69	Q07108	969	CD69		seq.13007.66	-0.0811998	7.24324	-1.98778	0.0543902	0.885251	-3.86237	Epididymal-specific lipocalin-10	LCN10	Q6JVE6	414332	LCN10		seq.25116.11	0.0921518	7.77582	2.42796	0.0177839	0.29751	-3.38907	Coiled-coil domain-containing protein 9	CCDC9	Q9Y3X0	26093
seq.19175.18	-0.0670382	8.83219	-2.12599	0.0401791	0.666106	-3.67172	MARCKS-related protein	MARCKSL1	P49006	65108	MARCKSL1		seq.2844.53	-0.278023	8.92977	-2.31874	0.0346106	0.567784	-3.50089	Tyrosine-protein kinase receptor Tie-1, soluble	sTie-1	P35590	7075	TIE1		seq.8870.38	-0.0749218	7.35253	-1.9863	0.0545608	0.885251	-3.86439	Nucleophosmin	NPM1	P06748	4869	NPM1		seq.20388.8	0.0728734	7.40696	2.42717	0.0178197	0.29751	-3.39078	Pre-rRNA-processing protein TSR2 homolog	TSR2	Q969E8	90121
seq.10981.56	0.199434	7.62773	2.12558	0.040215	0.666106	-3.67234	Pro-neuregulin-3, membrane-bound isoform	NRG3	P56975	10718	NRG3		seq.23526.25	0.335836	7.15963	2.31836	0.0346366	0.567784	-3.50145	Protein KTI12 homolog	KTI12	Q96EK9	112970	KTI12		seq.18839.24	-0.41151	7.60915	-1.98625	0.0545663	0.885251	-3.86445	Thyroglobulin	Thyroglobulin	P01266	7038	TG		seq.6406.3	-0.0905791	8.58233	-2.42637	0.0178556	0.29751	-3.39249	Normal mucosa of esophagus-specific gene 1 protein	NMES1	Q9C002	84419
seq.23314.46	0.280973	5.78019	2.12403	0.0403534	0.666106	-3.67475	Coiled-coil domain-containing protein 103	CC103	Q8IW40	388389	CCDC103		seq.7945.10	-0.158143	9.10002	-2.31595	0.0347998	0.567784	-3.50493	Semaphorin-6A	Semaphorin-6A	Q9H2E6	57556	SEMA6A		seq.17505.125	-0.151189	7.59239	-1.9859	0.0546074	0.885251	-3.86493	N-acetylated-alpha-linked acidic dipeptidase-like protein	NALDL	Q9UQQ1	10004	NAALADL1		seq.21136.1	-0.111394	8.30834	-2.42584	0.0178799	0.29751	-3.39365	Proteasome assembly chaperone 2	PSMG2	Q969U7	56984
seq.9795.9	-0.18604	6.64047	-2.12219	0.0405172	0.666106	-3.67758	Ceroid-lipofuscinosis neuronal protein 5:Cytoplasmic domain	CLN5:CD	O75503	1203	CLN5		seq.13730.18	-0.231992	9.2353	-2.31252	0.0350329	0.567784	-3.50988	Dipeptidyl peptidase 1	CATC	P53634	1075	CTSC		seq.14024.196	-0.107345	7.44989	-1.98555	0.0546472	0.885251	-3.8654	Ectodysplasin-A, secreted form	EDA	Q92838	1896	EDA		seq.20425.12	0.185908	6.72521	2.42452	0.0179395	0.29751	-3.39647	Hematopoietically-expressed homeobox protein HHEX	HHEX	Q03014	3087
seq.14028.22	0.132172	7.76743	2.12164	0.0405661	0.666106	-3.67843	Phosphatidylinositol 4-phosphate 3-kinase C2 domain-containing subunit alpha	P3C2A	O00443	5286	PIK3C2A		seq.21999.61	0.114998	6.62188	2.31177	0.0350837	0.567784	-3.51095	Nucleobindin-2	NUCB2	P80303	4925	NUCB2		seq.9830.109	-0.0988604	7.2114	-1.98379	0.054852	0.885251	-3.86781	Guanine nucleotide exchange factor VAV3	VAV3	Q9UKW4	10451	VAV3		seq.2524.56	0.112806	9.67068	2.42452	0.0179397	0.29751	-3.39648	High mobility group protein B1	HMG-1	P09429	3146
seq.22588.35	0.484114	6.78832	2.11823	0.0408719	0.666106	-3.68369	Adhesion G protein-coupled receptor B2	AGRB2	O60241	576	ADGRB2		seq.13578.98	-0.648025	7.34941	-2.31116	0.0351258	0.567784	-3.51184	Actin-binding LIM protein 3	ABLM3	O94929	22885	ABLIM3		seq.10835.25	0.215611	6.71608	1.98255	0.0549963	0.885251	-3.86949	Alpha-1,4-N-acetylglucosaminyltransferase	A4GCT	Q9UNA3	51146	A4GNT		seq.22080.22	-0.0896995	8.03648	-2.42324	0.0179982	0.297796	-3.39924	BTB/POZ domain-containing adapter for CUL3-mediated RhoA degradation protein 1	BACD1	Q8WZ19	253980
seq.10527.22	0.0848842	5.42973	2.1149	0.0411727	0.666106	-3.68882	ATP-dependent RNA helicase A	DHX9	Q08211	1660	DHX9		seq.14146.92	-0.43275	9.38612	-2.31008	0.0351994	0.567784	-3.51339	Histone H3.1	H31	P68431	8350	H3C1		seq.22973.8	0.267531	8.05835	1.98135	0.0551357	0.885251	-3.87112	Gro-gamma	Gro-g	P19876	2921	CXCL3		seq.21533.51	0.228163	8.60701	2.421	0.0181002	0.298497	-3.40404	Lymphocyte-specific protein 1	LSP1	P33241	4046
seq.9872.23	-0.101263	6.88781	-2.11379	0.0412739	0.666106	-3.69054	Catenin alpha-2	CTNA2	P26232	1496	CTNNA2		seq.21357.12	0.484855	8.03984	2.30978	0.0352198	0.567784	-3.51382	Filamin-binding LIM protein 1	FBLI1	Q8WUP2	54751	FBLIM1		seq.7867.154	-0.1052	7.07651	-1.98036	0.0552516	0.885251	-3.87247	Alpha-N-acetylgalactosaminide alpha-2,6-sialyltransferase 1	SIA7A	Q9NSC7	55808	ST6GALNAC1		seq.13943.38	-0.0794651	10.3954	-2.4198	0.0181552	0.298497	-3.40661	Protein dpy-30 homolog	DPY30	Q9C005	84661
seq.20057.177	-0.206812	5.62496	-2.11316	0.0413306	0.666106	-3.6915	Histone chaperone ASF1B	ASF1B	Q9NVP2	55723	ASF1B		seq.15641.20	-0.254475	9.143	-2.3063	0.0354593	0.567784	-3.51884	Tomoregulin-1	TEFF1	Q8IYR6	100526694	TMEFF1		seq.15602.43	0.169591	7.99741	1.97901	0.055409	0.885251	-3.8743	Interleukin-6 receptor subunit alpha	IL-6 sRa	P08887	3570	IL6R		seq.21289.36	-0.084338	8.44056	-2.4188	0.0182014	0.298497	-3.40877	Sperm-associated antigen 7	Sperm-associated antigen 7	O75391	9552
seq.5201.50	-0.222325	5.7884	-2.11305	0.0413407	0.666106	-3.69167	High affinity cGMP-specific 3',5'-cyclic phosphodiesterase 9A	PDE9A	O76083	5152	PDE9A		seq.12694.28	0.27951	5.71239	2.30587	0.0354889	0.567784	-3.51946	Probable dimethyladenosine transferase	DIM1	Q9UNQ2	27292	DIMT1		seq.19142.39	-0.0950333	6.71603	-1.97888	0.0554249	0.885251	-3.87448	DNA (cytosine-5)-methyltransferase 3-like	DNM3L	Q9UJW3	29947	DNMT3L		seq.9772.153	0.0918054	5.90282	2.41451	0.0183999	0.298497	-3.41797	Neuroligin-2:Extracellular domain	NLGN2:ECD	Q8NFZ4	57555
seq.21569.49	-0.22086	7.64799	-2.11284	0.0413599	0.666106	-3.69199	Serine/threonine kinase 10	STK10	O94804	6793	STK10		seq.21235.11	-0.316223	8.63392	-2.30276	0.035704	0.567784	-3.52394	Importin subunit alpha-6	IMA6	O15131	3841	KPNA5		seq.3132.1	0.0718716	6.80694	1.97711	0.0556324	0.885251	-3.87688	Vascular endothelial growth factor C	VEGF-C	P49767	7424	VEGFC		seq.25299.11	0.118712	8.57101	2.41425	0.018412	0.298497	-3.41853	Nuclear receptor coactivator 7	NCOA7	Q8NI08	135112
seq.18267.74	-0.105283	6.43471	-2.11221	0.0414175	0.666106	-3.69297	Caspase recruitment domain-containing protein 17	CAR17	Q5XLA6	440068	CARD17		seq.10798.4	0.392743	6.80091	2.30201	0.0357566	0.567784	-3.52503	CMRF35-like molecule 2	CLM2	Q496F6	342510	CD300E		seq.9276.7	-0.101025	7.60953	-1.97378	0.0560249	0.885251	-3.88139	Carboxypeptidase A2	CBPA2	P48052	1358	CPA2		seq.8535.102	-0.0442564	8.11152	-2.41244	0.0184964	0.298497	-3.42241	Dermokine	Dermokine	Q6E0U4	93099
seq.19286.30	-0.1441	7.08229	-2.11215	0.0414225	0.666106	-3.69305	Myosin light chain 5	MLR5	Q02045	4636	MYL5		seq.18429.10	-0.279928	6.5936	-2.30182	0.0357695	0.567784	-3.52529	Cadherin-1	Cadherin E	P12830	999	CDH1		seq.20947.50	-0.191257	7.63403	-1.97254	0.0561724	0.885251	-3.88308	Protein Dr1	NC2B	Q01658	1810	DR1		seq.11208.15	0.0975456	9.10968	2.41204	0.0185151	0.298497	-3.42327	N-acetylglucosamine-1-phosphodiester alpha-N-acetylglucosaminidase	NAGPA	Q9UK23	51172
seq.9495.10	0.0685041	6.32228	2.11154	0.0414785	0.666106	-3.694	C-X-C motif chemokine 17	VCC1	Q6UXB2	284340	CXCL17		seq.20965.18	0.169212	7.94963	2.30158	0.035786	0.567784	-3.52563	Microtubule-associated proteins 1A/1B light chain 3 beta 2	MP3B2	A6NCE7	643246	MAP1LC3B2		seq.9931.20	-0.18082	7.60172	-1.97214	0.0562202	0.885251	-3.88363	Keratin, type II cytoskeletal 1	Keratin-1	P04264	3848	KRT1		seq.6263.77	-0.0712065	8.8908	-2.41161	0.018535	0.298497	-3.42418	Phospholipid transfer protein	PLTP	P55058	5360
seq.24244.81	0.140559	6.1621	2.11034	0.041588	0.666106	-3.69584	Rab-interacting lysosomal protein	RILP	Q96NA2	83547	RILP		seq.23363.41	0.299546	10.4743	2.3008	0.0358406	0.567784	-3.52676	Poly(rC)-binding protein 2	PCBP2	Q15366	5094	PCBP2		seq.9086.95	-0.115871	7.23245	-1.96933	0.0565547	0.885251	-3.88743	Mammaglobin-B	Mammaglobin 2	O75556	4246	SCGB2A1		seq.9906.21	-0.164178	10.7731	-2.41114	0.018557	0.298497	-3.42518	Testican-3	TICN3	Q9BQ16	50859
seq.12537.88	0.0741547	8.05371	2.10943	0.0416707	0.666106	-3.69723	Transcriptional activator protein Pur-alpha	PURA	Q00577	5813	PURA		seq.10521.10	-0.191932	6.65576	-2.3007	0.0358477	0.567784	-3.52691	Matrix-remodeling-associated protein 8:Extracellular domain	MXRA8:ECD	Q9BRK3	54587	MXRA8		seq.12494.99	-0.121002	8.46508	-1.9678	0.056737	0.885251	-3.8895	Gamma-aminobutyric acid receptor-associated protein-like 2	GBRL2	P60520	11345	GABARAPL2		seq.8858.21	-0.0444694	6.93669	-2.41057	0.0185839	0.298497	-3.42641	Basic leucine zipper transcriptional factor ATF-like 3	BATF3	Q9NR55	55509
seq.10447.18	-0.148387	8.44761	-2.10763	0.0418365	0.666106	-3.70001	Polyadenylate-binding protein 3	PABP3	Q9H361	5042	PABPC3		seq.19161.1	-0.220452	10.5826	-2.29869	0.0359878	0.567784	-3.5298	Ubiquitin carboxyl-terminal hydrolase 15	UBP15	Q9Y4E8	9958	USP15		seq.4135.84	0.854002	7.95528	1.96734	0.0567927	0.885251	-3.89013	Immunoglobulin E	IgE	P01854	3497 50802 3535	IGHE		seq.14013.11	-0.151045	9.25916	-2.41034	0.0185947	0.298497	-3.4269	TRAF family member-associated NF-kappa-B activator	TANK	Q92844	10010
seq.8916.32	0.117267	9.8653	2.10749	0.0418489	0.666106	-3.70022	Stromal interaction molecule 1:Cytoplasmic domain	STIM1:CD	Q13586	6786	STIM1		seq.10455.196	0.636939	6.55733	2.29827	0.0360171	0.567784	-3.5304	Interleukin-31	IL-31	Q6EBC2	386653	IL31		seq.9800.20	0.200894	6.48612	1.96627	0.0569204	0.885251	-3.89157	NADH dehydrogenase [ubiquinone] 1 beta subcomplex subunit 8, mitochondrial	NDUB8	O95169	4714	NDUFB8		seq.12712.9	-0.105871	8.04797	-2.40946	0.0186361	0.298497	-3.42879	High mobility group protein 20A	HM20A	Q9NP66	10363
seq.10464.6	0.0860107	7.3504	2.10691	0.041902	0.666106	-3.7011	Anthrax toxin receptor 1	ANTR1	Q9H6X2	84168	ANTXR1		seq.9906.21	-0.379727	9.45367	-2.2978	0.0360502	0.567784	-3.53108	Testican-3	TICN3	Q9BQ16	50859	SPOCK3		seq.8242.9	0.198316	6.01554	1.96582	0.0569743	0.885251	-3.89218	C-type lectin domain family 2 member L	CLC2L	P0C7M8	154790	CLEC2L		seq.3079.62	-0.0780862	8.53284	-2.40929	0.0186437	0.298497	-3.42914	Retinoic acid receptor responder protein 2	TIG2	Q99969	5919
seq.12686.15	0.122904	7.55356	2.10405	0.0421665	0.666106	-3.7055	3-mercaptopyruvate sulfurtransferase	THTM	P25325	4357	MPST		seq.2670.67	-0.50013	7.64177	-2.29349	0.0363535	0.567784	-3.53729	Creatine kinase M-type	CK-MM	P06732	1158	CKM		seq.4491.4	0.0801197	6.84289	1.96578	0.0569798	0.885251	-3.89224	Interleukin-5 receptor subunit alpha	IL-5 Ra	Q01344	3568	IL5RA		seq.9511.61	0.122295	6.56905	2.40723	0.0187412	0.298497	-3.43356	Neurexophilin-2	NXPH2	O95156	11249
seq.11288.26	0.126329	7.92555	2.10371	0.0421979	0.666106	-3.70602	Cytosolic purine 5'-nucleotidase	5NTC	P49902	22978	NT5C2		seq.5740.17	-0.214666	9.95192	-2.29299	0.0363886	0.567784	-3.538	Roundabout homolog 1	ROBO1	Q9Y6N7	6091	ROBO1		seq.19545.145	-0.0977306	7.81128	-1.96553	0.057009	0.885251	-3.89257	Oxidized Protein deglycase DJ-1	Oxidized PARK7	Q99497	11315	PARK7		seq.12491.23	-0.188033	7.75419	-2.40716	0.0187441	0.298497	-3.43369	Chloride intracellular channel protein 4	CLIC4	Q9Y696	25932
seq.21391.17	0.255975	8.55487	2.10347	0.04222	0.666106	-3.70639	Choriogonadotropin subunit beta 3	b-CF	P0DN86	1082	CGB3		seq.4143.74	0.157353	6.51891	2.29215	0.0364483	0.567784	-3.53921	Lymphotactin	Lymphotactin	P47992	6375	XCL1		seq.8837.8	-0.145942	7.11519	-1.96509	0.0570623	0.885251	-3.89317	Microfibrillar-associated protein 3-like	MFA3L	O75121	9848	MFAP3L		seq.8671.378	-0.0328809	7.60359	-2.40662	0.01877	0.298497	-3.43486	Trafficking protein particle complex subunit 5	TPPC5	Q8IUR0	126003
seq.21590.9	-0.126308	7.67343	-2.10095	0.0424543	0.666106	-3.71026	Ankyrin repeat family A protein 2	ANRA2	Q9H9E1	57763	ANKRA2		seq.17455.42	-0.233107	7.06399	-2.29141	0.0365007	0.567784	-3.54028	Folate receptor alpha	FOLR1	P15328	2348	FOLR1		seq.6485.59	0.265735	8.04051	1.96319	0.057291	0.885251	-3.89573	Immunoglobulin lambda-like polypeptide 1	IGLL1	P15814	3543	IGLL1		seq.17158.17	0.160848	10.7226	2.40642	0.0187793	0.298497	-3.43528	Ubiquitin-conjugating enzyme E2 G1	UB2G1	P62253	7326
seq.17380.2	0.093423	10.871	2.1008	0.0424674	0.666106	-3.71047	Ubiquitin-conjugating enzyme E2 K	UBE2K	P61086	3093	UBE2K		seq.10970.3	-0.283651	6.99272	-2.28873	0.0366905	0.567784	-3.54412	Ecto-ADP-ribosyltransferase 3	NAR3	Q13508	419	ART3		seq.7812.11	-0.0820918	7.47085	-1.96237	0.0573898	0.885251	-3.89684	Protein S100-A9	calgranulin B	P06702	6280	S100A9		seq.10612.18	-0.0661814	7.93843	-2.40629	0.0187853	0.298497	-3.43555	Procollagen-lysine,2-oxoglutarate 5-dioxygenase 3	PLOD3	O60568	8985
seq.2381.52	-0.0881021	10.1003	-2.10052	0.042494	0.666106	-3.71091	Complement C5	C5	P01031	727	C5		seq.10574.10	-1.19704	8.50679	-2.28851	0.0367063	0.567784	-3.54444	Beta-2-microglobulin	b2-Microglobulin	P61769	567	B2M		seq.17835.28	-0.0660815	6.31117	-1.96208	0.0574254	0.885251	-3.89723	Annexin A13	ANX13	P27216	312	ANXA13		seq.19356.20	-0.0798548	7.72026	-2.40068	0.0190528	0.302081	-3.44753	TOM1-like protein 2	TM1L2	Q6ZVM7	146691
seq.15474.7	0.0881418	9.28909	2.09949	0.04259	0.666106	-3.71249	Peptidyl-prolyl cis-trans isomerase NIMA-interacting 1	PIN1	Q13526	5300	PIN1		seq.12417.46	0.117103	6.77038	2.28792	0.0367485	0.567784	-3.54529	EKC/KEOPS complex subunit TPRKB	TPRKB	Q9Y3C4	51002	TPRKB		seq.3644.5	-0.0672456	9.21783	-1.96176	0.0574635	0.885251	-3.89766	Dickkopf-like protein 1	Soggy-1	Q9UK85	27120	DKKL1		seq.23704.11	0.0852804	6.67157	2.39832	0.0191665	0.303217	-3.45257	Transmembrane protein 24	TMM24	O14523	9854
seq.5225.50	0.116182	7.29482	2.09912	0.0426248	0.666106	-3.71306	Casein kinase II 2-alpha:2-beta heterotetramer	CK2-A1:B	P68400|P67870	1457|1460	CSNK2A1|CSNK2B		seq.8246.9	-0.364862	8.85525	-2.2877	0.0367643	0.567784	-3.5456	Proprotein convertase subtilisin/kexin type 9	PCSK9	Q8NBP7	255738	PCSK9		seq.17849.6	0.114035	6.08856	1.9607	0.057592	0.885251	-3.89909	Developmentally-regulated GTP-binding protein 1	DRG1	Q9Y295	4733	DRG1		seq.16919.1	-0.0753343	10.9158	-2.39717	0.0192217	0.303426	-3.45501	Acyl-CoA-binding protein	ACBP	P07108	1622
seq.3634.5	0.0688157	8.47206	2.09728	0.0427963	0.666106	-3.71586	Opioid-binding protein/cell adhesion molecule	OBCAM	Q14982	4978	OPCML		seq.20376.64	-0.316929	8.8868	-2.28614	0.0368759	0.567784	-3.54785	Putative deoxyribonuclease TATDN1	TATD1	Q6P1N9	83940	TATDN1		seq.21848.18	-0.103964	9.46464	-1.95923	0.0577705	0.885251	-3.90107	Ubiquitin-conjugating enzyme E2 R2	UB2R2	Q712K3	54926	UBE2R2		seq.5596.75	0.110185	9.82902	2.39558	0.0192987	0.303561	-3.45839	T-cell surface glycoprotein CD5:Extracellular domain	CD5:ECD	P06127	921
seq.2871.73	0.128133	7.38244	2.09634	0.0428852	0.666106	-3.71731	DNA repair protein RAD51 homolog 1	RAD51	Q06609	5888	RAD51		seq.9875.107	0.208094	7.03666	2.28584	0.0368976	0.567784	-3.54828	THO complex subunit 1	THOC1	Q96FV9	9984	THOC1		seq.10618.190	-0.0658342	6.78973	-1.95838	0.057874	0.885251	-3.90222	Low-density lipoprotein receptor-related protein 2	megalin	P98164	4036	LRP2		seq.6274.15	0.127459	8.25004	2.39526	0.0193144	0.303561	-3.45909	WSC domain-containing protein 2	WSCD2	Q2TBF2	9671
seq.11382.5	0.110186	8.56238	2.09611	0.0429067	0.666106	-3.71766	Biliverdin reductase A	BIEA	P53004	644	BLVRA		seq.15644.1	-0.131453	7.21265	-2.28558	0.0369155	0.567784	-3.54864	Biotinidase	Biotinidase	P43251	686	BTD		seq.4145.58	0.101137	5.58356	1.95749	0.057982	0.885251	-3.90341	Neurotrophin-3	Neurotrophin-3	P20783	4908	NTF3		seq.23280.9	-0.047861	7.03945	-2.3911	0.0195175	0.305125	-3.46794	Akirin-2	AKIR2	Q53H80	55122
seq.13405.61	-0.392457	6.20627	-2.09387	0.0431177	0.666106	-3.72109	Serine protease inhibitor Kazal-type 2	ISK2	P20155	6691	SPINK2		seq.25901.3	0.101509	6.41137	2.28478	0.0369731	0.567784	-3.5498	CREB-regulated transcription coactivator 3	CRTC3	Q6UUV7	64784	CRTC3		seq.21692.12	0.15463	6.59753	1.95719	0.0580193	0.885251	-3.90383	CD8A/CD8B Complex	CD8A/CD8B Complex	P01732|P10966	925|926	CD8A|CD8B		seq.13054.87	-0.0418775	8.77257	-2.39095	0.0195244	0.305125	-3.46824	Profilin-2	Profilin II	P35080	5217
seq.15447.45	0.266569	9.30119	2.09249	0.0432479	0.666106	-3.7232	Sorbitol dehydrogenase	Sorbitol dehydrogenase	Q00796	6652	SORD		seq.7832.181	0.221612	8.9329	2.28464	0.0369831	0.567784	-3.55	Protein disulfide-isomerase A3	Protein disulfide isomerase A3	P30101	2923	PDIA3		seq.11130.158	0.144437	6.17611	1.95476	0.0583158	0.885251	-3.90709	Voltage-dependent L-type calcium channel subunit beta-4	CACB4	O00305	785	CACNB4		seq.4880.21	-0.0917153	9.25609	-2.38983	0.0195798	0.305125	-3.47064	Growth/differentiation factor 2	GDF2	Q9UK05	2658
seq.13007.66	0.0708336	6.91799	2.09144	0.0433476	0.666106	-3.7248	Epididymal-specific lipocalin-10	LCN10	Q6JVE6	414332	LCN10		seq.23324.6	0.189066	6.8875	2.28441	0.0369999	0.567784	-3.55033	Heat shock protein beta-3	HSPB3	Q12988	8988	HSPB3		seq.17711.13	0.443234	6.83572	1.95396	0.0584139	0.885251	-3.90817	Vesicle-associated membrane protein 1	VAMP1	P23763	6843	VAMP1		seq.6267.51	0.224441	8.63734	2.38976	0.0195832	0.305125	-3.47078	Stathmin-4	STMN4	Q9H169	81551
seq.4476.22	0.148437	8.51478	2.09118	0.0433719	0.666106	-3.72519	Tyrosine-protein kinase ZAP-70	ZAP70	P43403	7535	ZAP70		seq.12014.19	-0.473231	6.37105	-2.28326	0.0370827	0.567784	-3.55199	6-pyruvoyl tetrahydrobiopterin synthase	PTPS	Q03393	5805	PTS		seq.18282.1	-0.0571397	7.71965	-1.9533	0.0584957	0.885251	-3.90907	Guanine nucleotide-binding protein G(I)/G(S)/G(O) subunit gamma-11	GBG11	P61952	2791	GNG11		seq.8097.77	0.103102	8.11786	2.38794	0.0196729	0.305862	-3.47465	Lipase member N	LIPN	Q5VXI9	643418
seq.10063.10	-0.0969432	6.28976	-2.09067	0.0434199	0.666106	-3.72597	E3 ubiquitin-protein ligase FANCL	FANCL	Q9NW38	55120	FANCL		seq.24935.62	0.180935	6.13679	2.28299	0.0371017	0.567784	-3.55237	Forkhead box protein P1	FOXP1	Q9H334	27086	FOXP1		seq.11377.19	-0.177262	8.15771	-1.94858	0.0590777	0.885251	-3.91541	Alcohol dehydrogenase class 4 mu/sigma chain	ADH7	P40394	131	ADH7		seq.9750.7	0.0903801	7.19913	2.38701	0.0197185	0.305912	-3.47661	Protein S100-A4	S100A4	P26447	6275
seq.3037.62	0.0732491	7.06526	2.08971	0.0435114	0.666106	-3.72744	Interleukin-1 beta	IL-1b	P01584	3553	IL1B		seq.12705.9	-0.14905	5.97268	-2.28235	0.0371477	0.567784	-3.55328	Probable E3 ubiquitin-protein ligase HERC1	HERC1	Q15751	8925	HERC1		seq.4480.59	0.275836	10.7008	1.94844	0.059095	0.885251	-3.91559	Complement C3b	C3b	P01024	718	C3		seq.18930.28	0.0629044	8.5071	2.38474	0.019831	0.306374	-3.48143	Slit homolog 2 protein	SLIT2	O94813	9353
seq.8275.31	0.0826323	9.24395	2.08807	0.0436679	0.666106	-3.72994	Platelet endothelial aggregation receptor 1:Extracellular domain	PEAR1:ECD	Q5VY43	375033	PEAR1		seq.4721.54	-0.283854	10.6119	-2.28077	0.0372618	0.567784	-3.55555	Trefoil factor 3	TFF3	Q07654	7033	TFF3		seq.9569.14	0.130752	6.7275	1.94737	0.0592272	0.885251	-3.91702	Scavenger receptor class A member 3:region 1	SCAR3:region 1	Q6AZY7	51435	SCARA3		seq.5107.7	0.040012	9.98272	2.38396	0.0198699	0.306374	-3.48309	Neurogenic locus notch homolog protein 1	Notch 1	P46531	4851
seq.8390.25	-0.203949	6.96516	-2.08783	0.0436906	0.666106	-3.73031	Cytochrome c oxidase subunit 7A1, mitochondrial	CX7A1	P24310	1346	COX7A1		seq.8633.18	0.154808	7.07585	2.28004	0.0373143	0.567784	-3.5566	E3 ubiquitin-protein ligase RNF128:region 2	RN128:region 2	Q8TEB7	79589	RNF128		seq.18198.51	-0.144735	5.94229	-1.9472	0.059249	0.885251	-3.91726	Hemoglobin subunit theta-1	HBAT	P09105	3049	HBQ1		seq.6955.68	0.114555	8.81991	2.38384	0.0198757	0.306374	-3.48333	Sorting nexin-1	SNX1	Q13596	6642
seq.10638.1	0.238977	4.97292	2.08703	0.0437671	0.666106	-3.73153	TERF1-interacting nuclear factor 2	TINF2	Q9BSI4	26277	TINF2		seq.8982.65	-0.371973	10.2265	-2.27983	0.03733	0.567784	-3.55691	Thrombospondin-3	TSP3	P49746	7059	THBS3		seq.12685.57	-0.172565	5.92138	-1.94679	0.0592995	0.885251	-3.9178	Homer protein homolog 2	HOME2	Q9NSB8	9455	HOMER2		seq.16612.28	-0.0595322	6.86935	-2.38118	0.0200087	0.307767	-3.48898	Syndecan-3	SDC3	O75056	9672
seq.24055.44	0.203428	7.35464	2.08665	0.0438032	0.666106	-3.7321	Cleavage stimulation factor 50 kDa subunit	CSTF1	Q05048	1477	CSTF1		seq.5108.72	-0.233761	10.8311	-2.27927	0.0373704	0.567784	-3.55771	Neurogenic locus notch homolog protein 3	Notch-3	Q9UM47	4854	NOTCH3		seq.19639.53	0.127138	7.81691	1.94646	0.0593404	0.885251	-3.91825	Islet amyloid polypeptide	IAPP	P10997	3375	IAPP		seq.13933.276	-0.112363	9.7869	-2.3799	0.0200732	0.308102	-3.4917	NGFI-A-binding protein 1	NAB1	Q13506	4664
seq.6918.183	0.187284	7.13163	2.08626	0.0438404	0.666106	-3.7327	Cholecystokinin	CCKN	P06307	885	CCK		seq.22587.37	-0.223895	9.48734	-2.27857	0.0374212	0.567784	-3.55871	Ephrin type-A receptor 6	EPHA6	Q9UF33	285220	EPHA6		seq.14633.26	-0.0694011	7.34614	-1.9443	0.0596104	0.885251	-3.92115	Transmembrane protein 185A	T185A	Q8NFB2	84548	TMEM185A		seq.17365.7	-0.0499298	7.32814	-2.37811	0.0201634	0.308829	-3.49549	Kynurenine--oxoglutarate transaminase 1	KAT1	Q16773	883
seq.7891.45	0.0878893	6.14812	2.08585	0.0438803	0.666106	-3.73333	UDP-glucuronosyltransferase 1-6	UGT 1A6	P19224	54578	UGT1A6		seq.2755.8	-0.218566	11.4427	-2.27711	0.0375271	0.567784	-3.5608	C3a anaphylatoxin des Arginine	C3adesArg	P01024	718	C3		seq.18904.23	0.136475	6.14366	1.94218	0.0598759	0.885251	-3.92399	Calcium/calmodulin-dependent protein kinase type IV	KCC4	Q16566	814	CAMK4		seq.12557.18	0.245881	6.71099	2.37714	0.0202123	0.308922	-3.49754	RNA-binding protein Nova-1	NOVA1	P51513	4857
seq.2770.51	0.104907	7.31487	2.08489	0.0439723	0.666106	-3.73479	C-C motif chemokine 1	I-309	P22362	6346	CCL1		seq.16890.37	-0.246512	9.50527	-2.27659	0.0375652	0.567784	-3.56155	ADAMTS-like protein 1	ATL1	Q8N6G6	92949	ADAMTSL1		seq.20426.34	-0.142053	6.08951	-1.94019	0.060125	0.885251	-3.92665	Protein FAM84A	FA84A	Q96KN4	151354	LRATD1		seq.13576.15	-0.0574324	9.27889	-2.37498	0.0203215	0.309935	-3.50209	Glutathione S-transferase P	Glutathione S-transferase Pi	P09211	2950
seq.3519.3	0.214849	6.31136	2.08388	0.0440693	0.666106	-3.73633	C-C motif chemokine 17	TARC	Q92583	6361	CCL17		seq.25093.96	0.380278	6.33532	2.27636	0.037582	0.567784	-3.56188	Vang-like protein 1	VANG1	Q8TAA9	81839	VANGL1		seq.2827.23	0.147296	7.28519	1.94016	0.0601291	0.885251	-3.92669	Fractalkine	Fractalkine/CX3CL-1	P78423	6376	CX3CL1		seq.9773.15	0.0684281	5.96204	2.37277	0.0204341	0.310036	-3.50677	E3 ubiquitin-protein ligase RNF149	RN149	Q8NC42	284996
seq.6961.14	0.0701426	7.5101	2.08332	0.0441229	0.666106	-3.73718	Insulin growth factor-like family member 3	IGFL3	Q6UXB1	388555	IGFL3		seq.4324.33	-0.663024	8.65106	-2.27631	0.0375856	0.567784	-3.56195	Cystatin-SA	CYTT	P09228	1470	CST2		seq.8889.5	-0.065047	7.50404	-1.93924	0.060245	0.885251	-3.92793	Cell cycle progression protein 1	CCPG1	Q9ULG6	9236	CCPG1		seq.23687.27	-0.106002	8.02514	-2.37241	0.0204526	0.310036	-3.50753	TBC1 domain family member 20	TBC20	Q96BZ9	128637
seq.5957.30	0.0949439	6.57477	2.08326	0.0441285	0.666106	-3.73727	Somatostatin-28	Somatostatin-28	P61278	6750	SST		seq.23319.6	0.234088	7.24774	2.27568	0.0376314	0.567784	-3.56286	AN1-type zinc finger protein 2B	ZFN2B	Q8WV99	130617	ZFAND2B		seq.2849.49	0.206087	9.64659	1.93863	0.0603218	0.885251	-3.92874	Allograft inflammatory factor 1	AIF1	P55008	199	AIF1		seq.19212.4	0.0822274	6.71033	2.37232	0.0204571	0.310036	-3.50771	Deleted in malignant brain tumors 1 protein	DMBT1	Q9UGM3	1755
seq.6912.6	0.381214	5.79277	2.08258	0.044194	0.666106	-3.7383	Calcium uptake protein 3, mitochondrial	EFHA2	Q86XE3	286097	MICU3		seq.10907.116	-0.159621	10.178	-2.27567	0.0376318	0.567784	-3.56286	Neurotrimin	NTRI	Q9P121	50863	NTM		seq.17811.78	-0.0831592	7.48199	-1.93804	0.0603968	0.885251	-3.92953	Sulfotransferase 1C2	ST1C2	O00338	6819	SULT1C2		seq.5259.2	0.0496478	7.16329	2.36923	0.0206154	0.311253	-3.51423	Mitogen-activated protein kinase kinase kinase 7:TGF-beta-activated kinase 1 and MAP3K7-binding protein 1 fusion	TAK1-TAB1	O43318|Q15750	6885|10454
seq.20972.37	-0.14346	9.70862	-2.08253	0.0441991	0.666106	-3.73838	Cleavage and polyadenylation specificity factor subunit 5	CPSF5	O43809	11051	NUDT21		seq.11258.41	0.188352	7.6636	2.27504	0.0376783	0.567784	-3.56378	Mucosal addressin cell adhesion molecule 1	MAdCAM-1	Q13477	8174	MADCAM1		seq.9128.34	-0.137268	7.6965	-1.93712	0.0605124	0.885251	-3.93076	Leucine-rich repeat transmembrane protein FLRT3:Cytoplasmic domain	FLRT3:CD	Q9NZU0	23767	FLRT3		seq.9995.6	-0.193697	10.2803	-2.36907	0.0206236	0.311253	-3.51457	Deoxyuridine 5'-triphosphate nucleotidohydrolase, mitochondrial	DUT	P33316	1854
seq.23380.16	0.173763	7.30245	2.08047	0.0443978	0.666106	-3.74151	Trans-3-hydroxy-L-proline dehydratase	T3HPD	Q96EM0	112849	L3HYPDH		seq.20979.86	0.148724	6.94454	2.27474	0.0377001	0.567784	-3.5642	Transcription initiation factor IIB	TF2B	Q00403	2959	GTF2B		seq.13942.140	-0.0818899	7.59713	-1.9357	0.0606923	0.885251	-3.93265	SPRY domain-containing SOCS box protein 1	SPSB1	Q96BD6	80176	SPSB1		seq.19372.7	0.104344	8.77269	2.36699	0.020731	0.31222	-3.51895	MAM domain-containing glycosylphosphatidylinositol anchor protein 2	MDGA2	Q7Z553	161357
seq.23621.326	-0.0682741	7.09614	-2.08039	0.0444063	0.666106	-3.74164	Mitochondrial import inner membrane translocase subunit Tim13	TIM13	Q9Y5L4	26517	TIMM13		seq.20117.5	-0.668501	7.40567	-2.27232	0.0378772	0.568335	-3.56767	Eukaryotic translation initiation factor 4E-binding protein 2	4EBP2	Q13542	1979	EIF4EBP2		seq.11565.58	0.0807288	6.02804	1.93547	0.0607217	0.885251	-3.93296	Zinc finger protein 23	ZNF23	P17027	7571	ZNF23		seq.3170.6	0.210749	8.84953	2.3656	0.0208031	0.312654	-3.52189	Methionine aminopeptidase 2	AMPM2	P50579	10988
seq.2755.8	0.196395	11.2809	2.0796	0.0444822	0.666106	-3.74284	C3a anaphylatoxin des Arginine	C3adesArg	P01024	718	C3		seq.25918.60	0.383339	7.83223	2.27162	0.0379287	0.568335	-3.56868	HLA class I histocompatibility antigen, alpha chain E	HLAE	P13747	3133	HLA-E		seq.13375.48	-0.0706299	6.61319	-1.93383	0.0609296	0.885251	-3.93515	Synaptogyrin-3	SNG3	O43761	9143	SYNGR3		seq.23706.13	0.163528	6.90675	2.36411	0.0208806	0.313166	-3.52503	tRNA (adenine(58)-N(1))-methyltransferase, mitochondrial	TR61B	Q9BVS5	55006
seq.12008.3	-0.141459	7.86173	-2.07853	0.0445862	0.666106	-3.74446	T-cell antigen CD7	CD7	P09564	924	CD7		seq.15316.262	-0.321969	9.05135	-2.27058	0.0380049	0.568335	-3.57016	Thioredoxin-like protein 4B	TXN4B	Q9NX01	54957	TXNL4B		seq.19379.154	-0.0878253	6.18415	-1.93294	0.0610428	0.885251	-3.93634	Ras-related protein Rab-3D	RAB3D	O95716	9545	RAB3D		seq.9017.58	0.121473	7.25148	2.36142	0.0210209	0.314615	-3.53068	Lactase-phlorizin hydrolase	LPH	P09848	3938
seq.3831.21	-0.375506	6.05481	-2.07821	0.0446176	0.666106	-3.74496	Phosphatidylinositol 3,4,5-trisphosphate 3-phosphatase and dual-specificity protein phosphatase PTEN	pTEN	P60484	5728	PTEN		seq.21747.114	-0.244196	9.58635	-2.26476	0.038436	0.568335	-3.5785	UBE2N (Ubc13)/Uev1a Complex	UBE2N/UB2V1 Complex	P61088|Q13404	7334|387522	UBE2N|UBE2V1		seq.24223.5	-0.152887	7.77696	-1.9315	0.0612271	0.885251	-3.93826	Glutathione S-transferase theta-2	GST2	P0CG29	2953	GSTT2		seq.19250.50	-0.0877796	11.1921	-2.35769	0.0212168	0.316856	-3.53852	C-Myc-binding protein	MYCBP	Q99417	26292
seq.13524.25	-0.175021	6.48762	-2.07746	0.0446903	0.666106	-3.74609	Heparan-sulfate 6-O-sulfotransferase 2	H6ST2	Q96MM7	90161	HS6ST2		seq.18165.181	-0.188628	9.16786	-2.26455	0.0384514	0.568335	-3.5788	Ubiquitin-conjugating enzyme E2 variant 2	UB2V2	Q15819	7336	UBE2V2		seq.24638.3	-0.0810761	8.63232	-1.93011	0.0614044	0.885251	-3.94011	Leucine repeat adapter protein 25	LRA25	Q8N5H3	23625	FAM89B		seq.20173.39	-0.0482415	7.85633	-2.35644	0.0212831	0.316856	-3.54115	Calpain-9	CAN9	O14815	10753
seq.7945.10	0.124821	9.09787	2.07549	0.0448822	0.667588	-3.74908	Semaphorin-6A	Semaphorin-6A	Q9H2E6	57556	SEMA6A		seq.14619.8	0.195392	5.9464	2.26337	0.0385394	0.568335	-3.58049	Zinc finger protein 526	ZN526	Q8TF50	116115	ZNF526		seq.6895.1	-0.242532	8.90314	-1.9293	0.0615095	0.885251	-3.9412	Transferrin receptor protein 1:Cytoplasmic domain	TR:CD	P02786	7037	TFRC		seq.6913.189	0.277961	9.27559	2.35608	0.0213024	0.316856	-3.54192	High mobility group protein B2	HMG-2	P26583	3148
seq.15494.11	-0.0866963	6.19141	-2.07417	0.045012	0.667946	-3.75109	Fibroblast growth factor-binding protein 1	FGFP1	Q14512	9982	FGFBP1		seq.4923.79	0.324381	7.41105	2.26311	0.0385583	0.568335	-3.58085	Muellerian-inhibiting factor	MIS	P03971	268	AMH		seq.8776.10	-0.0703339	7.56765	-1.92822	0.0616481	0.885251	-3.94264	Erlin-1	ERLN1	O75477	10613	ERLIN1		seq.15494.11	0.115587	7.0903	2.35158	0.0215414	0.317464	-3.55134	Fibroblast growth factor-binding protein 1	FGFP1	Q14512	9982
seq.23650.2	0.519911	6.31112	2.07336	0.0450914	0.667946	-3.75232	Dematin	Dematin	Q08495	2039	DMTN		seq.11284.24	0.156572	6.25453	2.26237	0.0386136	0.568335	-3.58191	Leukocyte-associated immunoglobulin-like receptor 1	LAIR1	Q6GTX8	3903	LAIR1		seq.15404.3	-0.420436	6.08284	-1.92798	0.0616781	0.885251	-3.94295	Interferon alpha-21	IFN21	P01568	3452	IFNA21		seq.10080.9	-0.185691	7.23348	-2.35147	0.0215478	0.317464	-3.55159	Translation initiation factor eIF-2B subunit alpha	EI2BA	Q14232	1967
seq.3898.5	-0.0887652	6.92218	-2.06935	0.0454859	0.66837	-3.75839	26S proteasome non-ATPase regulatory subunit 7	PSD7	P51665	5713	PSMD7		seq.5746.37	-0.161355	7.32242	-2.2622	0.0386263	0.568335	-3.58216	Ephrin-B1	EFNB1	P98172	1947	EFNB1		seq.16781.2	-0.0985001	6.6265	-1.92783	0.0616973	0.885251	-3.94315	Cytosolic endo-beta-N-acetylglucosaminidase	ENASE	Q8NFI3	64772	ENGASE		seq.16035.8	0.0906284	7.85196	2.35117	0.0215639	0.317464	-3.55221	Vascular endothelial growth factor receptor 3	VEGF sR3	P35916	2324
seq.3073.51	0.150002	8.0029	2.06935	0.0454865	0.66837	-3.7584	Interleukin-18-binding protein	IL-18 BPa	O95998	10068	IL18BP		seq.25058.23	0.176384	5.87656	2.26219	0.0386272	0.568335	-3.58217	Membrane-associated phosphatidylinositol transfer protein 3	PITM3	Q9BZ71	83394	PITPNM3		seq.5743.82	-0.106539	6.33189	-1.92656	0.0618617	0.885251	-3.94485	Cocaine- and amphetamine-regulated transcript protein	CART	Q16568	9607	CARTPT		seq.13741.36	0.176353	10.6135	2.35091	0.0215774	0.317464	-3.55274	Insulin-like growth factor-binding protein 1	IGFBP-1	P08833	3484
seq.18422.41	-0.188757	8.70547	-2.06844	0.0455762	0.66837	-3.75978	Diphosphomevalonate decarboxylase	ERG19	P53602	4597	MVD		seq.3855.56	-0.333643	10.5345	-2.25963	0.0388193	0.568335	-3.58584	Peroxiredoxin-1	Peroxiredoxin-1	Q06830	5052	PRDX1		seq.6423.66	0.15457	7.47997	1.92632	0.061892	0.885251	-3.94516	Complement C1q-like protein 2	C1QL2	Q7Z5L3	165257	C1QL2		seq.10036.201	-0.0415991	8.51767	-2.35016	0.021618	0.317464	-3.55433	Zinc fingers and homeoboxes protein 3	ZHX3	Q9H4I2	23051
seq.19383.131	0.230927	7.01061	2.0681	0.0456095	0.66837	-3.76028	Cyclin-dependent kinase 2-interacting protein	CINP	Q9BW66	51550	CINP		seq.7211.2	-0.362284	7.19041	-2.25943	0.0388344	0.568335	-3.58613	Ribonuclease pancreatic	RNase 1	P07998	6035	RNASE1		seq.23553.1	0.177573	6.32072	1.9259	0.0619462	0.885251	-3.94572	ABI gene family member 3	ABI3	Q9P2A4	51225	ABI3		seq.4127.75	-0.122186	10.0569	-2.34984	0.0216349	0.317464	-3.55499	Complement component C6	C6	P13671	729
seq.13719.19	-0.0846473	8.51335	-2.0655	0.045868	0.66837	-3.76422	Serine/threonine-protein kinase PAK 4	PAK4	O96013	10298	PAK4		seq.22563.4	-0.191989	7.12775	-2.25867	0.0388909	0.568335	-3.5872	Kin of IRRE-like protein 1	KIRR1	Q96J84	55243	KIRREL1		seq.8950.4	-0.068863	7.14476	-1.92588	0.0619489	0.885251	-3.94575	Calcium-activated chloride channel regulator 2	CLCA2	Q9UQC9	9635	CLCA2		seq.9989.12	0.0477121	6.94199	2.34932	0.0216627	0.317464	-3.55607	Leucine-rich repeat-containing protein 24	LRC24	Q50LG9	441381
seq.9739.4	-0.486236	6.71194	-2.06193	0.0462249	0.66837	-3.76962	DNA mismatch repair protein Msh2	MSH2	P43246	4436	MSH2		seq.12894.3	-0.180285	7.77781	-2.25836	0.0389146	0.568335	-3.58765	PAX-interacting protein 1	PAXI1	Q6ZW49	22976	PAXIP1		seq.13734.22	0.0647604	6.73621	1.92567	0.0619755	0.885251	-3.94602	Interferon lambda-1	IFN-lambda 1	Q8IU54	282618	IFNL1		seq.2575.5	-0.24518	8.56884	-2.34831	0.0217171	0.317464	-3.55819	Leptin	Leptin	P41159	3952
seq.13565.2	-0.209977	7.827	-2.06119	0.0462991	0.66837	-3.77074	Retinoblastoma-like protein 2	p130	Q08999	5934	RBL2		seq.8866.53	-0.229654	9.13252	-2.25333	0.0392947	0.568335	-3.59484	Glutaminyl-peptide cyclotransferase-like protein	QPCTL	Q9NXS2	54814	QPCTL		seq.8353.15	0.0676241	6.49754	1.92494	0.06207	0.885251	-3.947	Sodium channel subunit beta-2	SCN2B	O60939	6327	SCN2B		seq.10980.11	0.135795	8.03354	2.34739	0.0217668	0.317464	-3.56012	Acetylcholinesterase	ACES	P22303	43
seq.18837.9	0.141135	6.31495	2.06017	0.0464016	0.66837	-3.77228	Small glutamine-rich tetratricopeptide repeat-containing protein beta	SGTB	Q96EQ0	54557	SGTB		seq.2754.50	-0.277251	10.5812	-2.25216	0.0393833	0.568335	-3.5965	Complement C3	C3	P01024	718	C3		seq.7106.37	0.0624544	6.57345	1.92469	0.062103	0.885251	-3.94734	Oocyte-secreted protein 2	PLACL	Q86WS3	219990	OOSP2		seq.25233.2	-0.166712	9.70587	-2.34709	0.0217833	0.317464	-3.56076	Mannose-6-phosphate isomerase	MPI	P34949	4351
seq.14069.61	-0.0860233	6.96099	-2.06007	0.0464117	0.66837	-3.77243	Carbonic anhydrase 4	Carbonic Anhydrase IV	P22748	762	CA4		seq.13479.8	0.165135	7.03455	2.25021	0.0395319	0.568335	-3.59929	Protein FAM171A2	F1712	A8MVW0	284069	FAM171A2		seq.17750.8	0.153401	7.64241	1.92447	0.0621308	0.885251	-3.94762	Ribonucleoside-diphosphate reductase subunit M2	RIR2	P31350	6241	RRM2		seq.12790.10	-0.0323938	7.18677	-2.34513	0.0218891	0.318363	-3.56484	Coiled-coil domain-containing protein 51	CCD51	Q96ER9	79714
seq.13944.3	-0.149356	7.6311	-2.05982	0.0464376	0.66837	-3.77282	Sulfotransferase 1A3	SULT 1A3	P0DMM9	445329	SULT1A3		seq.11164.7	0.15417	8.1146	2.24811	0.0396928	0.568335	-3.60229	Teneurin-2	TEN2	Q9NT68	57451	TENM2		seq.19503.2	-0.0970857	8.35149	-1.92379	0.0622187	0.885251	-3.94852	Sorting nexin-3	SNX3	O60493	8724	SNX3		seq.4983.6	-0.0998453	10.22	-2.34103	0.0221127	0.320248	-3.57341	Endoplasmic reticulum resident protein 29	ERP29	P30040	10961
seq.6510.56	0.168028	7.82875	2.05869	0.0465517	0.66837	-3.77452	E3 ubiquitin-protein ligase RNF128:region 1	RN128:region 1	Q8TEB7	79589	RNF128		seq.21763.46	0.155751	8.39273	2.24757	0.0397345	0.568335	-3.60306	Ubiquitin carboxyl-terminal hydrolase 4	UBP4	Q13107	7375	USP4		seq.12842.43	0.115381	8.0708	1.92232	0.0624098	0.885251	-3.95048	Syntaxin-10	STX10	O60499	8677	STX10		seq.20381.21	0.0645172	6.95457	2.34066	0.0221329	0.320248	-3.57418	PIH1 domain-containing protein 2	PIHD2	Q8WWB5	120379
seq.14128.121	-0.263154	5.79925	-2.05861	0.0465589	0.66837	-3.77463	Interferon alpha-10	IFN10	P01566	3446	IFNA10		seq.20564.53	-0.266871	7.63836	-2.24734	0.0397519	0.568335	-3.60339	Thy-1 membrane glycoprotein	THY1	P04216	7070	THY1		seq.2878.66	0.148322	6.69222	1.92204	0.0624467	0.885251	-3.95086	Tyrosine-protein kinase Yes	YES	P07947	7525	YES1		seq.20549.1	0.13276	4.92766	2.33958	0.0221925	0.320248	-3.57645	Izumo sperm-egg fusion protein 4	IZUM4	Q1ZYL8	113177
seq.11334.7	0.097886	6.81883	2.05847	0.0465735	0.66837	-3.77485	Leukocyte immunoglobulin-like receptor subfamily B member 3	LIRB3	O75022	102725035	LILRB3		seq.7100.31	0.724378	10.341	2.2461	0.0398471	0.568335	-3.60515	T-cell surface antigen CD2	CD2	P06729	914	CD2		seq.6536.54	-0.0782827	8.16272	-1.92184	0.0624729	0.885251	-3.95113	Putative phospholipase B-like 2	LAML2	Q8NHP8	196463	PLBD2		seq.13578.98	-0.185241	9.22485	-2.33951	0.0221963	0.320248	-3.57659	Actin-binding LIM protein 3	ABLM3	O94929	22885
seq.19558.10	0.10735	8.30464	2.05772	0.0466493	0.66837	-3.77598	Low-density lipoprotein receptor-related protein 4	LRP4	O75096	4038	LRP4		seq.23342.4	0.627071	7.3532	2.24489	0.0399404	0.568335	-3.60688	Arrestin domain-containing protein 5	ARRD5	A6NEK1	645432	ARRDC5		seq.5692.79	0.134947	6.68291	1.92111	0.0625673	0.885251	-3.95209	Tumor necrosis factor	TNF-a	P01375	7124	TNF		seq.14101.2	0.0669754	6.94936	2.33647	0.0223638	0.322021	-3.58293	Ciliary neurotrophic factor receptor subunit alpha	CNTFR alpha	P26992	1271
seq.24915.123	0.105383	7.54788	2.05601	0.0468227	0.66837	-3.77856	Calpain-13	CAN13	Q6MZZ7	92291	CAPN13		seq.4240.31	0.361131	10.3044	2.24453	0.0399684	0.568335	-3.6074	Pyruvate kinase PKM	M2-PK	P14618	5315	PKM		seq.22525.9	0.204722	5.94136	1.92096	0.0625869	0.885251	-3.95229	Paired box protein Pax-3	PAX3	P23760	5077	PAX3		seq.24441.7	-0.0368535	8.42065	-2.33526	0.0224308	0.322343	-3.58545	Nuclear cap-binding protein subunit 1	NCBP1	Q09161	4686
seq.25464.1	0.280006	6.1007	2.05537	0.0468872	0.66837	-3.77952	Cytochrome P450 2C19	CP2CJ	P33261	1557	CYP2C19		seq.13123.3	-0.244023	8.70694	-2.24014	0.0403078	0.568335	-3.61365	Leucine-rich repeat transmembrane protein FLRT3:Extracellular domain	FLRT3:ECD	Q9NZU0	23767	FLRT3		seq.18306.1	-0.0504342	7.44319	-1.91985	0.0627313	0.885251	-3.95376	Paralemmin-1	PALM	O75781	5064	PALM		seq.7249.37	0.0434823	6.64252	2.32786	0.0228446	0.326561	-3.60085	Bcl-2-like protein 10	B2L10	Q9HD36	10017
seq.21544.4	-0.224859	6.9526	-2.05149	0.0472826	0.66837	-3.78537	Atlastin-3	ATLA3	Q6DD88	25923	ATL3		seq.6965.19	-0.273721	8.1072	-2.23724	0.0405339	0.568335	-3.61778	Contactin-associated protein-like 2	CNTP2	Q9UHC6	26047	CNTNAP2		seq.25438.288	-0.140125	6.41372	-1.91756	0.0630308	0.885251	-3.9568	5'-nucleotidase domain-containing protein 1	NT5D1	Q5TFE4	221294	NT5DC1		seq.7821.6	-0.0375625	7.3698	-2.32777	0.0228494	0.326561	-3.60102	Nuclear nucleic acid-binding protein C1D	C1D	Q13901	10438
seq.4482.66	-0.0981577	7.35294	-2.04991	0.0474449	0.66837	-3.78775	Complement C5b-C6 complex	C5b, 6 Complex	P01031|P13671	727|729	C5|C6		seq.22528.1	0.220491	7.46197	2.23698	0.0405548	0.568335	-3.61816	PHD finger protein 11	PHF11	Q9UIL8	51131	PHF11		seq.5602.62	-0.0564837	7.189	-1.91699	0.0631058	0.885251	-3.95756	Inactive ribonuclease-like protein 10	RNS10	Q5GAN6	338879	RNASE10		seq.4969.2	-0.271905	9.97835	-2.32758	0.0228602	0.326561	-3.60142	Carbonic anhydrase 1	Carbonic anhydrase I	P00915	759
seq.7167.102	-0.105635	11.2384	-2.04942	0.047495	0.66837	-3.78848	Vesicle-associated membrane protein-associated protein A	VAPA	Q9P0L0	9218	VAPA		seq.13699.6	-0.423341	5.76744	-2.23621	0.0406151	0.568335	-3.61925	Prostate-specific antigen	PSA	P07288	354	KLK3		seq.7175.4	0.13362	5.85951	1.91534	0.0633226	0.885251	-3.95975	Protocadherin gamma-A2	PCDG2	Q9Y5H1	56113	PCDHGA2		seq.12931.16	0.184979	7.16844	2.32461	0.0230284	0.327972	-3.6076	Mineralocorticoid receptor	MCR	P08235	4306
seq.12530.14	-0.0894298	8.43538	-2.04934	0.0475035	0.66837	-3.78861	Cyclin-dependent kinases regulatory subunit 1	CKS-1	P61024	1163	CKS1B		seq.5648.28	-0.542877	6.18615	-2.23509	0.0407025	0.568335	-3.62084	Chymotrypsinogen B2	CTRB2	Q6GPI1	440387	CTRB2		seq.25238.6	-0.131485	5.70144	-1.91524	0.0633364	0.885251	-3.95989	Apoptosis facilitator Bcl-2-like protein 14	B2L14	Q9BZR8	79370	BCL2L14		seq.19144.9	0.175543	8.3447	2.32423	0.0230499	0.327972	-3.60838	Transcription factor 4	ITF2	P15884	6925
seq.18429.10	0.249812	6.63925	2.04864	0.0475746	0.66837	-3.78965	Cadherin-1	Cadherin E	P12830	999	CDH1		seq.17755.5	0.437258	9.58178	2.23431	0.040764	0.568335	-3.62196	UDP-glucose 6-dehydrogenase	UGDH	O60701	7358	UGDH		seq.25251.6	-0.104452	7.15583	-1.91479	0.0633952	0.885251	-3.96048	Ectonucleotide pyrophosphatase/phosphodiesterase family member 3	ENPP3	O14638	5169	ENPP3		seq.21504.41	0.392717	10.4169	2.32336	0.0230993	0.328029	-3.61018	Eukaryotic translation initiation factor 2C 2	I2C2	Q9UKV8	27161
seq.23156.146	0.0828775	6.61763	2.04855	0.0475849	0.66837	-3.7898	Caspase-10:region 2	Caspase-10:region 2	Q92851	843	CASP10		seq.11608.5	-0.260281	10.6125	-2.234	0.040788	0.568335	-3.62239	Microtubule-associated proteins 1A/1B light chain 3B	MLP3B	Q9GZQ8	81631	MAP1LC3B		seq.8008.28	-0.065733	7.54322	-1.91413	0.0634816	0.885251	-3.96135	Activator of apoptosis harakiri	HRK	O00198	8739	HRK		seq.2665.26	0.0901572	6.82256	2.32058	0.0232584	0.329082	-3.61596	Tumor necrosis factor receptor superfamily member 17	BCMA	Q02223	608
seq.24499.36	-0.173042	7.03882	-2.04835	0.0476048	0.66837	-3.79009	Lengsin	LGSN	Q5TDP6	51557	LGSN		seq.3438.10	-0.1899	9.22823	-2.23375	0.0408081	0.568335	-3.62276	Follistatin-related protein 3	FSTL3	O95633	10272	FSTL3		seq.6020.52	-0.0913217	8.3712	-1.91316	0.0636101	0.885251	-3.96264	Urotensin-2	Urotensin-II	O95399	10911	UTS2		seq.9201.13	-0.121417	10.3884	-2.32047	0.0232648	0.329082	-3.61619	Transgelin-2	Transgelin-2	P37802	8407
seq.4930.21	-0.195588	8.06651	-2.04829	0.0476106	0.66837	-3.79017	Stanniocalcin-1	Stanniocalcin-1	P52823	6781	STC1		seq.24426.15	0.219892	7.36669	2.23371	0.0408113	0.568335	-3.62281	Catenin alpha-1	CTNA1	P35221	1495	CTNNA1		seq.4562.1	0.130164	8.15615	1.911	0.0638956	0.885251	-3.96549	Neurexophilin-1	NXPH1	P58417	30010	NXPH1		seq.9322.15	0.150656	7.12807	2.31831	0.0233887	0.330111	-3.62066	Reticulocalbin-1	RCN1	Q15293	5954
seq.13098.93	0.202464	9.34732	2.04735	0.0477083	0.66837	-3.7916	Vascular endothelial growth factor D	VEGF-D	O43915	2277	VEGFD		seq.23631.1	0.226477	9.42474	2.23307	0.0408615	0.568335	-3.62372	N-acetylgalactosamine kinase	GALK2	Q01415	2585	GALK2		seq.15457.14	-0.273023	7.39553	-1.91072	0.063933	0.885251	-3.96586	Aminopeptidase N	Aminopeptidase N	P15144	290	ANPEP		seq.12605.1	0.191137	7.21971	2.31761	0.023429	0.330111	-3.62211	Exosome complex component RRP40	Exosome component 3	Q9NQT5	51010
seq.7821.6	-0.109796	7.14058	-2.0464	0.0478065	0.66837	-3.79303	Nuclear nucleic acid-binding protein C1D	C1D	Q13901	10438	C1D		seq.21989.12	0.178965	9.3646	2.23244	0.0409109	0.568335	-3.62461	Mitogen-activated protein kinase kinase kinase kinase 5	M4K5	Q9Y4K4	11183	MAP4K5		seq.8845.2	-0.0670695	7.4379	-1.91047	0.0639656	0.885251	-3.96619	A disintegrin and metalloproteinase with thrombospondin motifs 3	ATS3	O15072	9508	ADAMTS3		seq.12737.12	-0.171042	8.25114	-2.31449	0.0236096	0.332007	-3.62857	Plastin-1	PLSI	Q14651	5357
seq.24179.48	0.274465	6.73254	2.0458	0.0478676	0.66837	-3.79392	Phosphotriesterase-related protein	PTER	Q96BW5	9317	PTER		seq.13499.30	0.389963	9.18145	2.232	0.040946	0.568335	-3.62525	Coagulation Factor VIII	Coagulation Factor VIII	P00451	2157	F8		seq.4146.58	0.113885	6.13752	1.90931	0.0641199	0.885251	-3.96772	Neurotrophin-4	Neurotrophin-5	P34130	4909	NTF4		seq.9083.35	-0.0526064	6.58847	-2.31167	0.0237736	0.333663	-3.63439	Tyrosine-protein phosphatase non-receptor type substrate 1	SHPS1	P78324	140885
seq.12347.29	0.102798	9.39731	2.04528	0.0479223	0.66837	-3.79471	Cerebral cavernous malformations 2 protein	CCM2	Q9BSQ5	83605	CCM2		seq.23203.3	0.345166	8.10205	2.22943	0.0411489	0.568335	-3.6289	Retinoid-inducible serine carboxypeptidase	RISC	Q9HB40	59342	SCPEP1		seq.9834.62	0.083217	6.20907	1.90864	0.0642094	0.885251	-3.96861	Alcohol dehydrogenase 1B	ADH1B	P00325	125	ADH1B		seq.7660.21	-0.0975384	11.3728	-2.30994	0.0238748	0.333981	-3.63796	Tropomyosin alpha-4 chain	Tropomyosin 4	P67936	7171
seq.21943.170	-0.0627496	6.85652	-2.0452	0.0479303	0.66837	-3.79483	Protein Wnt-16	WNT16	Q9UBV4	51384	WNT16		seq.17818.22	-0.182532	11.1921	-2.22865	0.0412109	0.568335	-3.63001	Protein SGT1 homolog	SUGT1	Q9Y2Z0	10910	SUGT1		seq.3148.49	0.238096	8.22212	1.90696	0.0644337	0.885251	-3.97084	Gro-beta	Gro-b	P19875	2920	CXCL2		seq.21514.1	0.129247	9.1106	2.30751	0.0240177	0.333981	-3.64298	Platelet glycoprotein Ib beta chain	GP1BB	P13224	2812
seq.21945.4	0.142053	7.4228	2.0448	0.0479718	0.66837	-3.79543	Protein Wnt-5b	WNT5B	Q9H1J7	81029	WNT5B		seq.8295.16	-0.2281	11.1699	-2.22713	0.0413318	0.568335	-3.63217	Noelin-2	NOE2	O95897	93145	OLFM2		seq.24681.2	-0.128177	8.28399	-1.90652	0.0644922	0.885251	-3.97141	Phosphoserine phosphatase	SERB	P78330	5723	PSPH		seq.21813.171	0.0469443	7.56786	2.30745	0.0240212	0.333981	-3.6431	Alpha-1,6-mannosylglycoprotein 6-beta-N-acetylglucosaminyltransferase A	MGT5A	Q09328	4249
seq.10344.334	0.162557	7.73705	2.0446	0.0479922	0.66837	-3.79572	Interleukin-10 receptor subunit alpha	IL-10 Ra	Q13651	3587	IL10RA		seq.8378.3	0.136725	6.91066	2.22703	0.0413393	0.568335	-3.6323	Protein LDOC1	LDOC1	O95751	23641	LDOC1		seq.4909.68	0.0776131	5.3444	1.90595	0.0645686	0.885251	-3.97217	Galectin-8	Galectin-8	O00214	3964	LGALS8		seq.24665.48	-0.0551721	6.4037	-2.30739	0.0240244	0.333981	-3.64322	GTP-binding protein REM 1	REM1	O75628	28954
seq.13516.46	-0.110654	6.77014	-2.04363	0.0480928	0.66848	-3.79718	ER membrane protein complex subunit 4	TMM85	Q5J8M3	51234	EMC4		seq.22800.24	0.124044	7.34016	2.22684	0.0413546	0.568335	-3.63258	Telethonin	TELT	O15273	8557	TCAP		seq.15566.10	-0.141992	8.00763	-1.90566	0.064607	0.885251	-3.97255	Calponin-1	Calponin-1	P51911	1264	CNN1		seq.2652.15	0.0824104	9.35389	2.30688	0.0240547	0.333981	-3.64427	Urokinase plasminogen activator surface receptor	suPAR	Q03405	5329
seq.15430.165	0.061493	8.44912	2.04205	0.0482576	0.669102	-3.79956	Opticin	OPT	Q9UBM4	26254	OPTC		seq.10702.1	-0.258477	10.1513	-2.22498	0.0415031	0.568335	-3.63522	Collagen alpha-1(XXVIII) chain	COSA1	Q2UY09	340267	COL28A1		seq.2686.67	0.115711	9.24192	1.90519	0.0646696	0.885251	-3.97316	Insulin-like growth factor-binding protein 6	IGFBP-6	P24592	3489	IGFBP6		seq.13492.44	0.2869	8.73079	2.30655	0.0240741	0.333981	-3.64495	Stress-70 protein, mitochondrial	HSPA9B	P38646	3313
seq.8336.267	-0.0960339	6.94295	-2.04142	0.048323	0.669102	-3.8005	GRAM domain-containing protein 1C	GRM1C	Q8IYS0	54762	GRAMD1C		seq.20592.8	-0.313482	6.85417	-2.22486	0.0415127	0.568335	-3.63539	Latexin	LXN	Q9BS40	56925	LXN		seq.6455.52	0.0761778	6.16919	1.90487	0.0647133	0.885251	-3.9736	Hyaluronan and proteoglycan link protein 4	HPLN4	Q86UW8	404037	HAPLN4		seq.11487.4	0.0652269	7.79104	2.30367	0.0242449	0.335706	-3.65089	Testican-1	Testican-1	Q08629	6695
seq.7182.1	-0.0750776	6.59839	-2.03896	0.0485797	0.670008	-3.80418	Liver carboxylesterase 1	carboxylesterase, liver	P23141	1066	CES1		seq.6364.7	-1.01492	7.78254	-2.22439	0.0415506	0.568335	-3.63607	Tapasin-related protein	TPSNR	Q9BX59	55080	TAPBPL		seq.5735.54	-0.0766782	7.42465	-1.90456	0.0647542	0.885251	-3.974	C1GALT1-specific chaperone 1	C1GLC	Q96EU7	29071	C1GALT1C1		seq.9778.45	-0.10453	8.28475	-2.30212	0.0243369	0.336111	-3.65408	Transmembrane protein 52B	TM52B	Q4KMG9	120939
seq.14273.19	0.100246	8.59096	2.03823	0.048656	0.670008	-3.80527	Prolyl endopeptidase	PPCE	P48147	5550	PREP		seq.7190.50	-0.155955	10.8251	-2.22403	0.041579	0.568335	-3.63657	Ephrin type-A receptor 4	EPHA4	P54764	2043	EPHA4		seq.21763.46	0.12706	6.7308	1.90384	0.0648514	0.885251	-3.97495	Ubiquitin carboxyl-terminal hydrolase 4	UBP4	Q13107	7375	USP4		seq.15610.72	-0.117707	7.49936	-2.30126	0.0243884	0.336111	-3.65585	Cytosol aminopeptidase	LAP	P28838	51056
seq.6467.65	-0.131629	8.19923	-2.03779	0.0487023	0.670008	-3.80593	Protein O-glucosyltransferase 1	KTEL1	Q8NBL1	56983	POGLUT1		seq.8974.172	-0.229992	10.1265	-2.22387	0.0415915	0.568335	-3.63679	Collagen alpha-1(XV) chain	COFA1	P39059	1306	COL15A1		seq.10980.11	0.159986	7.61268	1.90316	0.0649432	0.885251	-3.97585	Acetylcholinesterase	ACES	P22303	43	ACHE		seq.10615.18	0.0967935	6.49773	2.29952	0.0244923	0.336111	-3.65942	Myelin protein P0	MYP0	P25189	4359
seq.6035.2	-0.0638937	6.71103	-2.03724	0.0487599	0.670008	-3.80675	Beta-galactoside alpha-2,6-sialyltransferase 1	SIAT1	P15907	6480	ST6GAL1		seq.21711.86	-0.284451	6.39806	-2.22331	0.0416368	0.568335	-3.63759	Brain-specific angiogenesis inhibitor 1	BAI1	O14514	575	ADGRB1		seq.8929.7	-0.0795147	8.26852	-1.90139	0.0651808	0.885251	-3.97818	Transcription factor TFIIIB component B'' homolog	BDP1	A6H8Y1	55814	BDP1		seq.22955.28	0.13368	7.30801	2.29893	0.0245277	0.336111	-3.66064	Retinol-binding protein 1	CRBP	P09455	5947
seq.12041.33	0.19417	6.14782	2.0345	0.0490492	0.670138	-3.81086	Heat shock 70 kDa protein 1-like	HS71L	P34931	3305	HSPA1L		seq.4209.60	-0.25575	10.9423	-2.22298	0.0416628	0.568335	-3.63806	Vacuolar protein sorting-associated protein VTA1 homolog	DRG-1	Q9NP79	51534	VTA1		seq.3168.8	0.0572418	6.04731	1.89957	0.0654272	0.885251	-3.98058	A disintegrin and metalloproteinase with thrombospondin motifs 5	ADAMTS-5	Q9UNA0	11096	ADAMTS5		seq.7202.107	-0.146282	8.08974	-2.29881	0.0245354	0.336111	-3.6609	Semaphorin-6C	SEMA6C	Q9H3T2	10500
seq.10702.1	-0.107245	10.0413	-2.03433	0.0490673	0.670138	-3.81112	Collagen alpha-1(XXVIII) chain	COSA1	Q2UY09	340267	COL28A1		seq.11448.34	-0.282199	10.0344	-2.22087	0.0418327	0.568335	-3.64106	Galactokinase	GALK1	P51570	2584	GALK1		seq.12696.166	-0.1822	5.82272	-1.89809	0.0656269	0.885251	-3.98252	Protein arginine N-methyltransferase 3	ANM3	O60678	10196	PRMT3		seq.2580.83	0.1258	11.2957	2.2985	0.0245537	0.336111	-3.66153	Myeloperoxidase	Myeloperoxidase	P05164	4353
seq.11369.23	0.102885	9.45286	2.03275	0.0492346	0.670138	-3.81348	Alcohol dehydrogenase class-3	ADHX	P11766	128	ADH5		seq.13066.42	0.156257	8.12924	2.22066	0.0418493	0.568335	-3.64135	Enhancer of mRNA-decapping protein 4	EDC4	Q6P2E9	23644	EDC4		seq.21836.9	-0.155857	6.94669	-1.89777	0.0656708	0.885251	-3.98295	Somatostatin receptor type 1	SSR1	P30872	6751	SSTR1		seq.10967.12	0.165	10.0385	2.29718	0.0246332	0.336561	-3.66424	Prolactin	PRL	P01236	5617
seq.3360.50	0.354829	6.09691	2.03244	0.049267	0.670138	-3.81394	Serine/threonine-protein kinase Chk2	Chk2	O96017	11200	CHEK2		seq.5509.7	0.54672	6.87033	2.21918	0.041969	0.568335	-3.64346	Epidermal growth factor:Extracellular domain	EGF:ECD	P01133	1950	EGF		seq.23544.10	0.1556	7.41051	1.89751	0.0657064	0.885251	-3.98329	T-complex protein 10A homolog	TCP10	Q12799	6953	TCP10L3		seq.3196.6	0.107987	8.67365	2.29473	0.0247813	0.337944	-3.66928	Hyaluronan and proteoglycan link protein 1	HPLN1	P10915	1404
seq.14192.31	0.139194	8.00043	2.03189	0.0493256	0.670138	-3.81476	Phosducin-like protein 2	PDCL2	Q8N4E4	132954	PDCL2		seq.7997.118	-0.17606	5.66474	-2.21857	0.0420185	0.568335	-3.64433	Double C2-like domain-containing protein beta	DOC2B	Q14184	8447	DOC2B		seq.25307.8	-0.123819	8.16935	-1.89585	0.065932	0.885251	-3.98548	WD repeat-containing protein 18	WDR18	Q9BV38	57418	WDR18		seq.18458.4	-0.0955422	7.75393	-2.29179	0.0249598	0.339736	-3.6753	Prostaglandin E synthase 2	PGES2	Q9H7Z7	80142
seq.14287.6	0.0720307	9.73675	2.03188	0.0493268	0.670138	-3.81478	Ras-related protein Rab-5C	RAB5C	P51148	5878	RAB5C		seq.3447.64	-1.48425	8.74494	-2.21713	0.0421346	0.568335	-3.64636	Interleukin-8	IL-8	P10145	3576	CXCL8		seq.14101.2	-0.0720952	6.54944	-1.89563	0.0659618	0.885251	-3.98576	Ciliary neurotrophic factor receptor subunit alpha	CNTFR alpha	P26992	1271	CNTFR		seq.13078.3	-0.0700575	9.45465	-2.28735	0.0252319	0.342793	-3.6844	Centrin-2	CETN2	P41208	1069
seq.15315.64	0.0678255	7.14881	2.02414	0.0501543	0.677413	-3.82633	Copper homeostasis protein cutC homolog	CUTC	Q9NTM9	51076	CUTC		seq.17743.14	0.12235	6.57339	2.21619	0.042211	0.568335	-3.6477	Ubiquitin-conjugating enzyme E2 A	UBE2A	P49459	7319	UBE2A		seq.12620.3	0.112725	8.50032	1.89557	0.0659697	0.885251	-3.98584	Septin-11	Septin-11	Q9NVA2	55752	SEPTIN11		seq.5634.39	-0.119847	9.11609	-2.28583	0.0253255	0.343417	-3.68751	GDP-fucose protein O-fucosyltransferase 1	OFUT1	Q9H488	23509
seq.7832.181	-0.0957926	8.68714	-2.02386	0.0501839	0.677413	-3.82674	Protein disulfide-isomerase A3	Protein disulfide isomerase A3	P30101	2923	PDIA3		seq.18458.4	0.151483	7.53935	2.21601	0.042226	0.568335	-3.64796	Prostaglandin E synthase 2	PGES2	Q9H7Z7	80142	PTGES2		seq.19316.2	-0.0570807	7.80914	-1.89518	0.0660236	0.885251	-3.98636	Iron-sulfur cluster co-chaperone protein HscB, mitochondrial	HSC20	Q8IWL3	150274	HSCB		seq.11563.51	-0.0612513	8.75683	-2.28356	0.0254659	0.34423	-3.69215	Synaptotagmin-like protein 4:Ca2+-dependent membrane-targeting module 2	SYTL4:C2 2	Q96C24	94121
seq.12772.8	-0.0519594	6.06058	-2.0236	0.0502123	0.677413	-3.82713	Nuclear pore complex protein Nup98-Nup96	NUP98	P52948	4928	NUP98		seq.18307.71	0.144913	7.2483	2.21588	0.0422358	0.568335	-3.64814	Inorganic pyrophosphatase 2, mitochondrial	PPase 2	Q9H2U2	27068	PPA2		seq.3868.8	0.17212	7.06159	1.89418	0.0661596	0.885251	-3.98767	Small glutamine-rich tetratricopeptide repeat-containing protein alpha	SGTA	O43765	6449	SGTA		seq.17680.12	0.087678	6.90334	2.28219	0.0255515	0.34423	-3.69496	Ephrin type-B receptor 1	EPHB1	P54762	2047
seq.18874.66	-0.244945	5.97721	-2.02256	0.0503251	0.677413	-3.82868	CCAAT/enhancer-binding protein alpha	CEBPA	P49715	1050	CEBPA		seq.5751.14	0.166654	5.57557	2.21551	0.0422662	0.568335	-3.64867	LETM1 domain-containing protein 1	HCCR-1	Q6P1Q0	25875	LETMD1		seq.7880.9	-0.0881126	8.00407	-1.89329	0.0662806	0.885251	-3.98883	Proteasome subunit alpha type-1	PSA1	P25786	5682	PSMA1		seq.12352.70	0.155167	5.99347	2.28195	0.0255665	0.34423	-3.69545	Arrestin domain-containing protein 3	ARRD3	Q96B67	57561
seq.3472.40	0.0494149	6.8334	2.02249	0.0503318	0.677413	-3.82878	Baculoviral IAP repeat-containing protein 5	Survivin	O15392	332	BIRC5		seq.18275.5	0.254712	8.05434	2.21532	0.0422813	0.568335	-3.64893	Cysteine-rich protein 1	CRIP1	P50238	1396	CRIP1		seq.10854.15	-0.0486242	7.51388	-1.8924	0.0664033	0.885251	-3.99001	Beta-1,3-galactosyl-O-glycosyl-glycoprotein beta-1,6-N-acetylglucosaminyltransferase 4	GCNT4	Q9P109	51301	GCNT4		seq.6611.8	-0.101735	7.20937	-2.28051	0.0256561	0.34423	-3.69838	KDEL motif-containing protein 1	KDEL1	Q6UW63	79070
seq.21828.6	0.0786482	7.72225	2.01906	0.0507037	0.681148	-3.83388	Ribophorin II	RPN2	P04844	6185	RPN2		seq.12536.46	-0.209734	6.19474	-2.21502	0.0423061	0.568335	-3.64936	Myotubularin-related protein 6	MTMR6	Q9Y217	9107	MTMR6		seq.10010.10	0.115119	6.23167	1.89079	0.066624	0.885251	-3.99212	Beclin-1	BECN1	Q14457	8678	BECN1		seq.9525.1	0.0558189	9.32875	2.28051	0.0256563	0.34423	-3.69839	Inactive tyrosine-protein kinase 7	PTK7	Q13308	5754
seq.19281.86	-0.136996	7.16119	-2.01641	0.0509928	0.683467	-3.83783	Transcription factor MafG	MAFG	O15525	4097	MAFG		seq.20578.10	-0.145971	7.32262	-2.21311	0.0424613	0.569361	-3.65206	Latrophilin-3	LPHN3	Q9HAR2	23284	ADGRL3		seq.11190.129	-0.0850117	7.57483	-1.8899	0.066747	0.885251	-3.99329	ATP-dependent zinc metalloprotease YME1L1	YMEL1	Q96TA2	10730	YME1L1		seq.19483.16	0.0498946	7.57138	2.28026	0.0256717	0.34423	-3.6989	3-ketodihydrosphingosine reductase	KDSR	Q06136	2531
seq.15596.7	-0.0698123	8.20313	-2.01574	0.0510658	0.683467	-3.83882	Protein HEXIM1	HEXI1	O94992	10614	HEXIM1		seq.4250.23	-0.160032	8.51475	-2.21211	0.0425432	0.569401	-3.65348	NSFL1 cofactor p47	NSF1C	Q9UNZ2	55968	NSFL1C		seq.17365.7	-0.067117	7.40335	-1.88972	0.0667708	0.885251	-3.99352	Kynurenine--oxoglutarate transaminase 1	KAT1	Q16773	883	KYAT1		seq.7890.68	0.0390366	7.31428	2.27944	0.0257231	0.344279	-3.70057	Inactive dipeptidyl peptidase 10	DPP10	Q8N608	57628
seq.10454.99	-0.113751	6.31351	-2.01382	0.0512769	0.684161	-3.84168	DnaJ homolog subfamily C member 16	DJC16	Q9Y2G8	23341	DNAJC16		seq.24643.21	0.279105	8.255	2.20817	0.0428667	0.571025	-3.65907	Lambda-crystallin homolog	CRYL1	Q9Y2S2	51084	CRYL1		seq.3357.67	0.0933398	6.17737	1.88928	0.0668315	0.885251	-3.9941	Cyclin-dependent kinase 2:Cyclin-A2 complex	CDK2/cyclin A	P24941|P20248	1017|890	CDK2|CCNA2		seq.12894.3	0.144365	8.87255	2.2769	0.0258829	0.345757	-3.70576	PAX-interacting protein 1	PAXI1	Q6ZW49	22976
seq.8400.74	-0.0687611	6.49647	-2.01212	0.0514639	0.684161	-3.8442	Gastrin-releasing peptide	Gastrin-releasing peptide	P07492	2922	GRP		seq.6525.17	-0.299336	8.08592	-2.20765	0.0429097	0.571025	-3.65981	Dual specificity protein phosphatase 13 isoform A	DUSP13	Q6B8I1	51207	DUSP13		seq.4891.50	-0.172861	6.55931	-1.88911	0.0668551	0.885251	-3.99432	Glucagon	Glucagon	P01275	2641	GCG		seq.12814.17	-0.0455514	7.11201	-2.27616	0.0259294	0.345757	-3.70727	RNA-binding protein 40	RBM40	Q96LT9	55599
seq.14153.8	0.133091	7.6462	2.01206	0.0514701	0.684161	-3.84428	Ephrin-A3	Ephrin-A3	P52797	1944	EFNA3		seq.22816.4	0.186247	7.28982	2.20551	0.0430862	0.571025	-3.66284	Tripartite motif-containing protein 54	TRI54	Q9BYV2	57159	TRIM54		seq.18864.7	-0.141919	6.54908	-1.8858	0.0673134	0.885251	-3.99866	Trypsin-3	TRY3	P35030	5646	PRSS3		seq.24217.2	0.277727	8.96022	2.27322	0.0261149	0.347407	-3.71324	Calgranulin A	Calgranulin A	P05109	6279
seq.8924.55	0.163052	6.08136	2.01163	0.0515176	0.684161	-3.84492	Neuron-specific vesicular protein calcyon	CALY	Q9NYX4	50632	CALY		seq.5661.15	-0.448533	8.2097	-2.20512	0.0431183	0.571025	-3.66339	Interleukin-18	IL-18	Q14116	3606	IL18		seq.19236.24	0.274819	7.58314	1.88561	0.0673393	0.885251	-3.99891	Activated RNA polymerase II transcriptional coactivator p15	TCP4	P53999	10923	SUB1		seq.7019.13	0.091839	8.02201	2.27233	0.0261719	0.347407	-3.71507	Semaphorin-7A	Semaphorin-7A	O75326	8482
seq.17816.58	0.160687	8.02021	2.00893	0.0518162	0.684161	-3.84892	Neurocalcin-delta	NCALD	P61601	83988	NCALD		seq.24023.35	-0.36003	8.17838	-2.20307	0.0432885	0.571025	-3.66629	soluble Endothelial protein C receptor	sEPCR	Q9UNN8	10544	PROCR		seq.7743.5	-0.0951914	6.1293	-1.88487	0.067442	0.885251	-3.99988	Mitochondrial import inner membrane translocase subunit TIM50	TIM50	Q3ZCQ8	92609	TIMM50		seq.10561.5	-0.106128	6.8628	-2.27135	0.0262338	0.347407	-3.71705	Peptidoglycan recognition protein 3	PGRP-I-alpha	Q96LB9	114771
seq.2475.1	0.161206	9.33375	2.00889	0.0518206	0.684161	-3.84898	Mast/stem cell growth factor receptor Kit	SCF sR	P10721	3815	KIT		seq.10530.8	0.113703	6.09698	2.20106	0.0434559	0.571025	-3.66913	Proteasome subunit beta type-6	PSB6	P28072	5694	PSMB6		seq.12703.6	-0.273173	8.50101	-1.88386	0.0675824	0.885251	-4.0012	Serine/threonine-protein kinase Nek7	NEK7	Q8TDX7	140609	NEK7		seq.6410.26	-0.139197	6.97675	-2.27051	0.026288	0.347407	-3.71878	Early placenta insulin-like peptide	INSL4	Q14641	3641
seq.18864.7	-0.217975	6.43422	-2.00884	0.0518261	0.684161	-3.84906	Trypsin-3	TRY3	P35030	5646	PRSS3		seq.5633.65	0.138213	5.83426	2.19955	0.0435823	0.571025	-3.67128	Leukocyte immunoglobulin-like receptor subfamily B member 2	ILT-4	Q8N423	10288	LILRB2		seq.23212.8	0.157361	7.50405	1.88301	0.0677012	0.885251	-4.00232	Protein EURL homolog	EURL	Q9NYK6	54149	EURL		seq.21441.20	0.0839332	8.31277	2.27041	0.0262939	0.347407	-3.71897	gp75	gp75	P17643	7306
seq.21255.2	0.0610786	6.7338	2.00839	0.0518763	0.684161	-3.84973	Regulator of G-protein signaling 16	RGS16	O15492	6004	RGS16		seq.8956.96	-0.230082	7.50957	-2.19911	0.0436186	0.571025	-3.67189	Scavenger receptor class F member 2:Extracellular domain	SREC-II:ECD	Q96GP6	91179	SCARF2		seq.11457.53	-0.132316	7.83803	-1.8784	0.0683452	0.885251	-4.00833	UDP-glucose 4-epimerase	GALE	Q14376	2582	GALE		seq.8312.139	-0.0995381	9.73354	-2.26831	0.0264286	0.34823	-3.72325	UMP-CMP kinase	Cytidylate kinase	P30085	51727
seq.8887.21	-0.106841	9.63316	-2.00607	0.0521335	0.684913	-3.85315	Nuclear migration protein nudC:CS domain	NUDC:CS	Q9Y266	10726	NUDC		seq.6236.51	-0.174074	7.33689	-2.19907	0.043622	0.571025	-3.67195	Collagen triple helix repeat-containing protein 1	CTHR1	Q96CG8	115908	CTHRC1		seq.7096.30	0.276363	7.65349	1.87632	0.0686382	0.885251	-4.01105	Regulator of microtubule dynamics protein 1	RMD1	Q96DB5	51115	RMDN1		seq.5364.7	-0.0719569	8.33771	-2.26793	0.0264528	0.34823	-3.72401	Protein SET	SET	Q01105	6418
seq.16613.3	0.356699	8.96034	2.00446	0.0523134	0.684913	-3.85554	Cadherin-17	CAD17	Q12864	1015	CDH17		seq.23981.172	0.155437	5.72266	2.19766	0.0437401	0.571025	-3.67394	Carboxypeptidase A1	CBPA1	P15085	1357	CPA1		seq.17140.57	0.19301	10.1657	1.87447	0.0688998	0.885251	-4.01346	Platelet-derived growth factor D	PDGFD	Q9GZP0	80310	PDGFD		seq.13474.40	-0.115149	8.1621	-2.26592	0.0265823	0.349044	-3.7281	Glutathione S-transferase kappa 1	GSTK1	Q9Y2Q3	373156
seq.17738.7	0.320349	7.20058	2.00366	0.0524029	0.684913	-3.85672	Cornulin	CRNN	Q9UBG3	49860	CRNN		seq.7155.46	0.39992	7.0569	2.19703	0.0437934	0.571025	-3.67484	C4b-binding protein beta chain	C4b-binding protein beta chain	P20851	725	C4BPB		seq.23031.6	0.299945	6.56803	1.87419	0.0689397	0.885251	-4.01383	NAD-dependent protein deacetylase sirtuin-2	SIRT2	Q8IXJ6	22933	SIRT2		seq.3352.80	0.331278	8.32677	2.26547	0.0266113	0.349044	-3.72902	Carbonic anhydrase 6	Carbonic anhydrase 6	P23280	765
seq.17857.6	-0.0654377	5.81857	-2.00261	0.0525206	0.684913	-3.85827	Long-chain specific acyl-CoA dehydrogenase, mitochondrial	ACADL	P28330	33	ACADL		seq.23668.281	0.208593	8.05614	2.19633	0.0438522	0.571025	-3.67583	Mitochondrial dynamics protein MID51	MID51	Q9NQG6	54471	MIEF1		seq.14045.12	-0.0750486	6.85317	-1.87283	0.069132	0.885251	-4.0156	Nuclear receptor coactivator 2	NCOA2	Q15596	10499	NCOA2		seq.9242.11	0.130092	8.20589	2.26302	0.0267696	0.350221	-3.73398	Betacellulin	BTC	P35070	685
seq.18871.24	-0.127064	8.09344	-2.00089	0.0527131	0.684913	-3.86081	Allograft inflammatory factor 1-like	AIF1L	Q9BQI0	83543	AIF1L		seq.25308.8	0.293182	8.791	2.19534	0.0439349	0.571025	-3.67721	LIM domain kinase 1	LIMK1	P53667	3984	LIMK1		seq.18449.33	-0.0985802	7.05047	-1.87028	0.0694948	0.885251	-4.01892	Peptidyl-prolyl cis-trans isomerase G	PPIG	Q13427	9360	PPIG		seq.4135.84	-0.0487989	6.32957	-2.26183	0.0268472	0.350221	-3.73641	Immunoglobulin E	IgE	P01854	3497 50802 3535
seq.8601.167	-0.105229	6.21536	-2.00078	0.0527262	0.684913	-3.86098	Low-density lipoprotein receptor-related protein 1, soluble:Cytoplasmic domain	sLRP1:CD	Q07954	4035	LRP1		seq.9038.12	-0.149837	7.94829	-2.19477	0.0439837	0.571025	-3.67803	Protein JTB	JTB	O76095	10899	JTB		seq.20574.8	0.422437	5.63567	1.86719	0.0699356	0.885251	-4.02293	CD81 antigen	CD81	P60033	975	CD81		seq.7815.49	0.0413848	7.41952	2.26077	0.0269162	0.350221	-3.73856	Insulin-like growth factor-binding protein-like 1	IBPL1	Q8WX77	347252
seq.11592.1	0.164064	7.38494	2.00077	0.0527267	0.684913	-3.86099	ELAV-like protein 1	ELAV1	Q15717	1994	ELAVL1		seq.21475.137	-0.287621	8.33113	-2.19388	0.0440588	0.571025	-3.67929	Thioredoxin-like protein 1	TXNL1	O43396	9352	TXNL1		seq.4261.55	0.140102	6.03298	1.86538	0.0701953	0.885251	-4.02528	Serum paraoxonase/arylesterase 1	paraoxonase 1	P27169	5444	PON1		seq.21237.24	0.344759	8.55429	2.26055	0.0269302	0.350221	-3.73899	Protein-arginine deiminase type-4	PADI4	Q9UM07	23569
seq.14337.1	-0.104117	7.25315	-2.00065	0.0527405	0.684913	-3.86117	Trafficking protein particle complex subunit 3	TPPC3	O43617	27095	TRAPPC3		seq.5803.24	-0.395579	8.61861	-2.19378	0.0440667	0.571025	-3.67942	Complement C3d fragment	C3d	P01024	718	C3		seq.3292.75	0.129106	8.65192	1.86484	0.0702727	0.885251	-4.02598	CD48 antigen	CD48	P09326	962	CD48		seq.12655.30	-0.0355593	8.04534	-2.26034	0.0269438	0.350221	-3.73942	Beta-soluble NSF attachment protein	SNAB	Q9H115	63908
seq.13655.34	-0.121932	6.6142	-1.99988	0.0528275	0.684913	-3.86231	Nucleolin	Nucleolin	P19338	4691	NCL		seq.23317.10	-0.489988	8.97469	-2.19339	0.0440997	0.571025	-3.67997	Dehydrogenase/reductase SDR family member 11	DHR11	Q6UWP2	79154	DHRS11		seq.12329.21	-0.0797551	6.26581	-1.8648	0.0702784	0.885251	-4.02603	Ribosomal protein S6 kinase alpha-1	KS6A1	Q15418	6195	RPS6KA1		seq.7997.118	-0.161279	6.61169	-2.25866	0.027054	0.351021	-3.74283	Double C2-like domain-containing protein beta	DOC2B	Q14184	8447
seq.9569.14	-0.0834342	6.30266	-1.99932	0.0528902	0.684913	-3.86313	Scavenger receptor class A member 3:region 1	SCAR3:region 1	Q6AZY7	51435	SCARA3		seq.18183.3	0.275702	10.2189	2.1932	0.0441155	0.571025	-3.68024	Low density lipoprotein receptor adapter protein 1	ARH	Q5SW96	26119	LDLRAP1		seq.14287.6	0.143481	8.49272	1.86216	0.0706602	0.885251	-4.02947	Ras-related protein Rab-5C	RAB5C	P51148	5878	RAB5C		seq.6470.19	0.0491371	10.8647	2.25711	0.0271553	0.351126	-3.74596	Fibulin-1	fibulin 1	P23142	2192
seq.10366.11	0.147216	8.04083	1.99833	0.0530017	0.684913	-3.86459	Platelet-derived growth factor receptor alpha	PDGFRA	P16234	5156	PDGFRA		seq.22392.5	-0.181236	5.89723	-2.19065	0.044332	0.571025	-3.68384	SERTA domain-containing protein 3	SRTD3	Q9UJW9	29946	SERTAD3		seq.21356.6	0.0794104	6.09209	1.86135	0.0707771	0.885251	-4.03052	B9 domain-containing protein 2	B9D2	Q9BPU9	80776	B9D2		seq.11817.1	0.077095	7.14837	2.25705	0.0271594	0.351126	-3.74608	Ribosomal protein S6 kinase beta-1	KS6B1	P23443	6198
seq.16900.29	0.0926246	6.53391	1.99771	0.0530727	0.684913	-3.86551	MAM domain-containing glycosylphosphatidylinositol anchor protein 1	MDGA1	Q8NFP4	266727	MDGA1		seq.6369.82	0.143603	7.39579	2.19018	0.0443719	0.571025	-3.68451	Deformed epidermal autoregulatory factor 1 homolog	DEAF1	O75398	10522	DEAF1		seq.5087.5	0.104882	6.86987	1.85833	0.0712155	0.885251	-4.03443	Interleukin-22 receptor subunit alpha-2	IL-22BP	Q969J5	116379	IL22RA2		seq.3184.25	0.154648	10.3064	2.25336	0.0274028	0.352803	-3.75355	Coagulation factor VII	Coagulation Factor VII	P08709	2155
seq.8383.20	0.0904233	6.62284	1.99056	0.0538871	0.68888	-3.87604	Uncharacterized protein C11orf94	CK094	C9JXX5	143678	None		seq.8329.166	-0.202997	6.80217	-2.18887	0.0444831	0.571025	-3.68635	Cadherin-12:Cytoplasmic domain	Cadherin-12:CD	P55289	1010	CDH12		seq.21544.4	0.0886731	6.89163	1.8569	0.0714237	0.885251	-4.03628	Atlastin-3	ATLA3	Q6DD88	25923	ATL3		seq.10361.25	-0.0549103	6.94092	-2.25333	0.0274044	0.352803	-3.7536	2'-5'-oligoadenylate synthase 1	OAS1	P00973	4938
seq.22467.94	0.114515	6.69264	1.99026	0.0539208	0.68888	-3.87648	HERV-H LTR-associating protein 3	HHLA3	Q9XRX5	11147	HHLA3		seq.24647.3	-0.508356	9.40083	-2.18734	0.0446141	0.571025	-3.68852	C->U-editing enzyme APOBEC-2	ABEC2	Q9Y235	10930	APOBEC2		seq.20943.14	0.124913	8.24881	1.85646	0.0714882	0.885251	-4.03685	N-alpha-acetyltransferase 50	NAA50	Q9GZZ1	80218	NAA50		seq.8053.16	-0.078932	6.91215	-2.25278	0.0274411	0.352803	-3.75472	DnaJ homolog subfamily B member 14:Cytoplasmic domain	DJB14:CD	Q8TBM8	79982
seq.8974.172	-0.104703	10.0744	-1.98998	0.0539527	0.68888	-3.87689	Collagen alpha-1(XV) chain	COFA1	P39059	1306	COL15A1		seq.25105.70	0.193509	6.54971	2.18718	0.0446279	0.571025	-3.68875	Eukaryotic translation initiation factor 2A	EIF2A	Q9BY44	83939	EIF2A		seq.21210.33	0.12669	6.20582	1.85503	0.0716966	0.885251	-4.03869	DNA polymerase beta	DPOLB	P06746	5423	POLB		seq.22083.60	0.0763977	7.37321	2.25212	0.0274848	0.352803	-3.75605	Protein BEX5	BEX5	Q5H9J7	340542
seq.10908.2	0.117748	7.75917	1.98987	0.0539658	0.68888	-3.87705	Polypeptide N-acetylgalactosaminyltransferase 13	GLT13	Q8IUC8	114805	GALNT13		seq.22984.10	-0.234039	11.2372	-2.18661	0.044676	0.571025	-3.68954	Eukaryotic initiation factor 4A-II	IF4A2	Q14240	1974	EIF4A2		seq.20380.50	-0.132485	6.69355	-1.85483	0.071726	0.885251	-4.03895	Protein LSM12 homolog	LSM12	Q3MHD2	124801	LSM12		seq.7785.1	-0.0826196	7.29405	-2.25035	0.0276027	0.353112	-3.75963	Ephrin-B3:Cytoplasmic domain	Ephrin-B3:CD	Q15768	1949
seq.21759.23	-0.188047	6.05596	-1.98955	0.054003	0.68888	-3.87753	UBP1/WDR48 Complex	UBP1/WDR48 Complex	O94782|Q8TAF3	7398|57599	USP1|WDR48		seq.12667.2	0.169055	7.1688	2.18585	0.0447411	0.571025	-3.69061	Guanine deaminase	GUAD	Q9Y2T3	9615	GDA		seq.5992.50	0.106096	7.37446	1.85438	0.0717924	0.885251	-4.03954	T-cell surface glycoprotein CD8 alpha chain	CD8A	P01732	925	CD8A		seq.21113.3	0.093779	6.83696	2.25011	0.0276188	0.353112	-3.76011	TRAF-interacting protein with FHA domain-containing protein A	TIFA	Q96CG3	92610
seq.21110.5	0.0979985	8.04233	1.98837	0.0541385	0.68888	-3.87926	Ubiquitin-conjugating enzyme E2 Z	UBE2Z	Q9H832	65264	UBE2Z		seq.7923.41	-0.149518	7.35621	-2.18398	0.0449021	0.571025	-3.69326	Semaphorin-4C	SEM4C	Q9C0C4	54910	SEMA4C		seq.12738.43	-0.0661085	8.64169	-1.85396	0.0718529	0.885251	-4.04007	Nischarin	NISCH	Q9Y2I1	11188	NISCH		seq.5006.71	0.105169	7.36917	2.24913	0.0276837	0.353112	-3.76208	Mitogen-activated protein kinase 13	MK13	O15264	5603
seq.7115.5	-0.128385	7.68376	-1.9882	0.0541575	0.68888	-3.8795	Semenogelin-1	Semenogelin	P04279	6406	SEMG1		seq.6472.40	-0.248734	8.36584	-2.1833	0.04496	0.571025	-3.69421	Melanocyte protein PMEL	GP100	P40967	6490	PMEL		seq.12888.18	0.103638	6.61253	1.8532	0.0719648	0.885251	-4.04106	Histone deacetylase complex subunit SAP30	SAP30	O75446	8819	SAP30		seq.8845.2	-0.0513814	7.47952	-2.24882	0.0277047	0.353112	-3.76271	A disintegrin and metalloproteinase with thrombospondin motifs 3	ATS3	O15072	9508
seq.8000.17	-0.161605	6.08692	-1.98721	0.0542721	0.68888	-3.88096	Killer cell immunoglobulin-like receptor 2DL5A	KI2LA	Q8N109	57292	KIR2DL5A		seq.4719.58	0.197107	8.39436	2.18301	0.0449855	0.571025	-3.69462	Protein disulfide-isomerase A3	Protein disulfide isomerase A3	P30101	2923	PDIA3		seq.9991.112	-0.105312	7.42084	-1.8527	0.0720376	0.885251	-4.0417	EMILIN-3:region 2	EMIL3:region 2	Q9NT22	90187	EMILIN3		seq.8905.20	-0.0664893	9.22277	-2.24529	0.0279417	0.355505	-3.76983	Calcium-activated potassium channel subunit beta-3	KCMB3	Q9NPA1	27094
seq.7118.24	0.119792	6.89988	1.98609	0.0544008	0.68888	-3.8826	Immunoglobulin superfamily DCC subclass member 3:Extracellular domain	IGDC3:ECD	Q8IVU1	9543	IGDCC3		seq.18829.4	-0.326463	10.4734	-2.18163	0.0451048	0.571025	-3.69657	Eukaryotic initiation factor 4A-I	IF4A1	P60842	1973	EIF4A1		seq.12618.50	-0.0985531	6.34506	-1.85259	0.0720545	0.885251	-4.04185	Aldo-keto reductase family 1 member C1	Aldo-keto reductase 1C1	Q04828	1645	AKR1C1		seq.20064.24	-0.0792408	7.32634	-2.24381	0.0280414	0.355895	-3.77281	Fibronectin-1 Fragment 2	FN1.2	P02751	2335
seq.13665.35	0.0777332	6.20365	1.98538	0.054484	0.68888	-3.88366	Serine/threonine-protein phosphatase 2A regulatory subunit B'' subunit alpha	PP2A, subunit B	Q06190	5523	PPP2R3A		seq.12491.23	0.173456	8.27947	2.18123	0.0451385	0.571025	-3.69712	Chloride intracellular channel protein 4	CLIC4	Q9Y696	25932	CLIC4		seq.3420.21	0.19827	8.06398	1.85149	0.0722157	0.885251	-4.04326	Carbonic anhydrase 13	Carbonic anhydrase XIII	Q8N1Q1	377677	CA13		seq.7905.30	0.322835	5.26334	2.24337	0.028071	0.355895	-3.77369	Haptoglobin isoform 2	HPT	P00738	3240
seq.21728.4	-0.118505	5.2951	-1.98455	0.0545794	0.68888	-3.88487	Ubiquitin carboxyl-terminal hydrolase 2	UBP2	O75604	9099	USP2		seq.13112.179	-0.136145	10.4467	-2.18111	0.0451493	0.571025	-3.6973	Follistatin-related protein 1	FSTL1	Q12841	11167	FSTL1		seq.3810.50	0.195606	5.42332	1.85136	0.0722352	0.885251	-4.04343	Tyrosine-protein kinase Fgr	FGR	P09769	2268	FGR		seq.24430.11	0.0415141	7.0559	2.24231	0.0281428	0.356167	-3.77583	Zinc finger protein 580	ZN580	Q9UK33	51157
seq.24983.119	-0.0914379	7.32464	-1.98372	0.0546755	0.68888	-3.88608	ELKS/RAB6-interacting/CAST family member 1	RB6I2	Q8IUD2	23085	ERC1		seq.5202.4	0.300732	9.22253	2.17965	0.0452759	0.571025	-3.69936	Peptidyl-prolyl cis-trans isomerase D	PPID	Q08752	5481	PPID		seq.12785.49	0.0948538	5.4973	1.85125	0.072251	0.885251	-4.04357	Transcriptional regulator Kaiso	KAISO	Q86T24	10009	ZBTB33		seq.9177.6	-0.137518	10.7814	-2.24144	0.0282021	0.356167	-3.77758	Protein FAM3B	FAM3B	P58499	54097
seq.21764.99	-0.056932	6.42938	-1.9833	0.0547252	0.68888	-3.88671	Ubiquitin carboxyl-terminal hydrolase 30	UBP30	Q70CQ3	84749	USP30		seq.19639.53	-0.206556	7.78085	-2.17928	0.0453075	0.571025	-3.69987	Islet amyloid polypeptide	IAPP	P10997	3375	IAPP		seq.12748.6	-0.0686246	7.24905	-1.84851	0.072656	0.885251	-4.04711	Bromodomain testis-specific protein	BRDT	Q58F21	676	BRDT		seq.8690.25	0.0568231	6.92232	2.24064	0.0282565	0.356167	-3.7792	Caveolin-3	CAV3	P56539	859
seq.5879.51	-0.0778883	6.55606	-1.98304	0.0547544	0.68888	-3.88708	Dynactin subunit 2	Dynactin subunit 2	Q13561	10540	DCTN2		seq.15669.7	0.138436	7.40308	2.17863	0.045364	0.571025	-3.70079	Serine/threonine-protein kinase B-raf	BRAF1	P15056	673	BRAF		seq.21371.12	0.100744	6.02615	1.84382	0.0733537	0.885251	-4.05316	Bifunctional lysine-specific demethylase and histidyl-hydroxylase MINA	MINA	Q8IUF8	84864	RIOX2		seq.13747.9	0.257718	8.05092	2.24015	0.02829	0.356167	-3.78018	Carbonic anhydrase 6	Carbonic anhydrase 6	P23280	765
seq.6104.1	0.128548	7.84509	1.98149	0.0549352	0.68888	-3.88935	Fibroblast growth factor receptor-like 1	FGRL1	Q8N441	53834	FGFRL1		seq.19113.66	-0.19483	9.86097	-2.17781	0.045435	0.571025	-3.70194	SH3 domain-binding glutamic acid-rich-like protein 2	SH3L2	Q9UJC5	83699	SH3BGRL2		seq.13516.46	-0.173976	6.60492	-1.843	0.0734756	0.885251	-4.05421	ER membrane protein complex subunit 4	TMM85	Q5J8M3	51234	EMC4		seq.4925.54	0.123537	8.25444	2.23879	0.0283825	0.356709	-3.78291	Collagenase 3	MMP-13	P45452	4322
seq.7249.37	0.0812328	6.80309	1.9805	0.0550505	0.68888	-3.8908	Bcl-2-like protein 10	B2L10	Q9HD36	10017	BCL2L10		seq.12677.164	-0.38551	8.99204	-2.1751	0.0456712	0.572995	-3.70576	Protein flightless-1 homolog	FLII	Q13045	2314	FLII		seq.9457.3	-0.0689876	6.9675	-1.84082	0.0738017	0.885251	-4.05701	Caveolin-2	CAV2	P51636	858	CAV2		seq.12682.5	-0.190858	7.14938	-2.23777	0.0284521	0.356963	-3.78496	Kynurenine--oxoglutarate transaminase 3	KAT3	Q6YP21	56267
seq.17843.30	0.0669931	9.40271	1.98012	0.055095	0.68888	-3.89136	Phosphopantothenate--cysteine ligase	PPCS	Q9HAB8	79717	PPCS		seq.21110.5	-0.354602	8.32283	-2.17235	0.0459124	0.575021	-3.70964	Ubiquitin-conjugating enzyme E2 Z	UBE2Z	Q9H832	65264	UBE2Z		seq.6992.67	-0.0814956	6.85424	-1.83991	0.0739384	0.885251	-4.05818	Hemoglobin subunit delta	HBD	P02042	3045	HBD		seq.17331.138	0.0831479	7.42057	2.23671	0.0285249	0.357074	-3.78709	Kremen protein 1	KREM1	Q96MU8	83999
seq.9190.7	0.460617	7.6418	1.97933	0.055188	0.68888	-3.89253	CD63 antigen	CD63	P08962	967	CD63		seq.14268.4	0.353674	6.61351	2.17139	0.0459961	0.57507	-3.71098	Sulfiredoxin-1	SRXN1	Q9BYN0	140809	SRXN1		seq.7147.35	0.0929939	6.91873	1.83904	0.0740685	0.885251	-4.05929	WAP four-disulfide core domain protein 8	WFDC8	Q8IUA0	90199	WFDC8		seq.9377.25	-0.0592659	8.44467	-2.23572	0.0285926	0.357074	-3.78907	Kit ligand	SCF	P21583	4254
seq.17832.12	-0.132579	5.80452	-1.9787	0.0552614	0.68888	-3.89344	Isopentenyl-diphosphate delta-isomerase 2	IDI2	Q9BXS1	91734	IDI2		seq.4908.6	-0.166059	8.13987	-2.16838	0.0462617	0.576697	-3.71521	Endoglin	Endoglin	P17813	2022	ENG		seq.21926.24	-0.179217	8.56437	-1.83901	0.074073	0.885251	-4.05933	UB2D1/PolyUbiquitin K48	UB2D1/ PolyUbiquitin K48	P51668|P0CG47	7321|7314	UBE2D1|UBB		seq.22958.6	-0.111438	9.21708	-2.23548	0.0286095	0.357074	-3.78956	Destrin	DEST	P60981	11034
seq.15503.20	-0.275594	7.79312	-1.97677	0.0554877	0.68888	-3.89626	Left-right determination factor 2	Lefty-A	O00292	7044	LEFTY2		seq.21995.20	0.135148	6.66223	2.16796	0.0462989	0.576697	-3.71581	NOS	NOS	P29474	4846	NOS3		seq.4452.9	0.0959144	5.14251	1.83888	0.0740932	0.885251	-4.0595	Leucine-rich repeat transmembrane neuronal protein 1	LRRT1	Q86UE6	347730	LRRTM1		seq.11102.22	0.244213	10.37	2.23371	0.0287312	0.357113	-3.79311	Regenerating islet-derived protein 4	REG4	Q9BYZ8	83998
seq.9880.33	-0.30006	7.35179	-1.97665	0.0555016	0.68888	-3.89644	Tryptophan 2,3-dioxygenase	T23O	P48775	6999	TDO2		seq.10801.11	-0.167642	8.74099	-2.1672	0.046366	0.576697	-3.71687	Ephrin-A2	Ephrin-A2	O43921	1943	EFNA2		seq.22523.4	-0.0491056	5.56912	-1.83594	0.0745365	0.885251	-4.06327	Polyadenylate-binding protein 5	PABP5	Q96DU9	140886	PABPC5		seq.6289.78	-0.0695032	8.42889	-2.23344	0.0287499	0.357113	-3.79365	Rho GTPase-activating protein 36	RHG36	Q6ZRI8	158763
seq.20380.50	-0.10596	6.31348	-1.97648	0.0555226	0.68888	-3.8967	Protein LSM12 homolog	LSM12	Q3MHD2	124801	LSM12		seq.14083.25	0.173635	10.5269	2.16103	0.0469156	0.582529	-3.72554	Selenide, water dikinase 1	SPS1	P49903	22929	SEPHS1		seq.9254.18	-0.0680156	7.08161	-1.83542	0.0746153	0.885251	-4.06394	High affinity immunoglobulin epsilon receptor subunit alpha	FCERA	P12319	2205	FCER1A		seq.2783.18	-0.0338351	7.20912	-2.23266	0.0288041	0.357113	-3.79522	C-C motif chemokine 3-like 1	LD78-beta	P16619	414062
seq.11618.83	-0.087896	6.34616	-1.97532	0.0556588	0.68888	-3.89839	Transcriptional activator Myb	MYB	P10242	4602	MYB		seq.6315.58	-0.462776	7.53517	-2.15956	0.0470467	0.583153	-3.72759	Phospholipase B-like 1	PLBL1	Q6P4A8	79887	PLBD1		seq.5584.21	0.151605	8.56992	1.83522	0.074646	0.885251	-4.0642	Holo-Transcobalamin-2	Holo-TC II	P20062	6948	TCN2		seq.15304.1	0.180979	7.76003	2.23256	0.0288106	0.357113	-3.79541	Regenerating islet-derived protein 3-alpha	PAP1	Q06141	5068
seq.23672.10	0.18455	8.10969	1.97521	0.0556719	0.68888	-3.89855	26S proteasome non-ATPase regulatory subunit 6	PSMD6	Q15008	9861	PSMD6		seq.12389.4	-0.141884	7.2157	-2.15851	0.0471419	0.58333	-3.72908	Origin recognition complex subunit 6	ORC6	Q9Y5N6	23594	ORC6		seq.9855.10	0.0990363	9.2513	1.83512	0.0746606	0.885251	-4.06432	Transforming protein RhoA	Rho A	P61586	387	RHOA		seq.19488.1	0.0954474	8.10758	2.22961	0.0290159	0.358582	-3.80134	Programmed cell death protein 6	PDCD6	O75340	10016
seq.7175.4	-0.0906807	6.18944	-1.97178	0.0560781	0.691861	-3.90357	Protocadherin gamma-A2	PCDG2	Q9Y5H1	56113	PCDHGA2		seq.7202.107	-0.176583	6.04867	-2.15605	0.0473631	0.583372	-3.73252	Semaphorin-6C	SEMA6C	Q9H3T2	10500	SEMA6C		seq.19275.68	-0.279618	7.64527	-1.83471	0.0747232	0.885251	-4.06485	Isocitrate dehydrogenase [NAD] subunit gamma, mitochondrial	IDH3G	P51553	3421	IDH3G		seq.11157.35	-0.0634286	8.57413	-2.22942	0.0290286	0.358582	-3.8017	Heat shock 70 kDa protein 1A	HSP 70	P0DMV8	3303
seq.9231.23	0.106836	7.5589	1.97155	0.0561046	0.691861	-3.90389	Inositol monophosphatase 3	IMPA3	Q9NX62	54928	BPNT2		seq.18819.21	-0.270059	10.4637	-2.15556	0.0474078	0.583372	-3.73321	Peptidyl-prolyl cis-trans isomerase C	PPIC	P45877	5480	PPIC		seq.2753.2	0.269078	10.1787	1.83467	0.0747285	0.885251	-4.06489	Complement C1q subcomponent	C1q	P02745|P02746|P02747	712|713|714	C1QA|C1QB|C1QC		seq.20374.41	0.168585	11.2548	2.22466	0.0293621	0.362082	-3.81124	Ubiquinone biosynthesis protein COQ9, mitochondrial	COQ9	O75208	57017
seq.3654.27	0.0783378	5.71225	1.967	0.056647	0.697079	-3.91053	BMP-binding endothelial regulator protein	BMPER	Q8N8U9	168667	BMPER		seq.9197.4	0.202356	6.95956	2.15512	0.0474473	0.583372	-3.73383	Galectin-9	LEG9	O00182	3965	LGALS9		seq.8671.378	-0.0605395	7.44259	-1.83435	0.0747783	0.885251	-4.06531	Trafficking protein particle complex subunit 5	TPPC5	Q8IUR0	126003	TRAPPC5		seq.19752.197	0.0393832	7.81544	2.22292	0.0294849	0.362407	-3.81472	Methionine aminopeptidase 1D, mitochondrial	AMP1D	Q6UB28	254042
seq.8274.64	0.0956188	10.2195	1.96639	0.056721	0.697079	-3.91143	Syntaxin-7	Syntaxin-7	O15400	8417	STX7		seq.5464.52	-0.222265	10.8495	-2.15488	0.0474687	0.583372	-3.73416	Growth factor receptor-bound protein 2	GRB2 adapter protein	P62993	2885	GRB2		seq.4157.2	0.333867	8.85444	1.83294	0.0749914	0.885251	-4.06711	Thrombin	Thrombin	P00734	2147	F2		seq.5349.69	0.0538517	7.6204	2.22254	0.0295115	0.362407	-3.81547	Delta-like protein 1	DLL1	O00548	28514
seq.22806.1	0.108599	7.24064	1.96445	0.0569533	0.698743	-3.91425	THAP domain-containing protein 2	THAP2	Q9H0W7	83591	THAP2		seq.6521.35	0.34888	7.69898	2.1517	0.0477574	0.585388	-3.73862	Neuronal pentraxin-2	NPTX2	P47972	4885	NPTX2		seq.11672.17	-0.082189	8.3556	-1.83067	0.0753378	0.885251	-4.07002	Kinesin-like protein KIF16B	KI16B	Q96L93	55614	KIF16B		seq.16015.19	-0.0471696	8.58129	-2.22215	0.0295392	0.362407	-3.81625	Alanine aminotransferase 1	ALT	P24298	2875
seq.12491.23	-0.107173	8.08021	-1.96228	0.0572144	0.69895	-3.9174	Chloride intracellular channel protein 4	CLIC4	Q9Y696	25932	CLIC4		seq.24261.202	0.101968	7.1357	2.15022	0.0478926	0.585388	-3.74069	Death-associated protein kinase 3	DAPK3	O43293	1613	DAPK3		seq.19237.17	-0.138054	6.96238	-1.8305	0.0753628	0.885251	-4.07023	D-dopachrome decarboxylase	D-dopachrome decarboxylase	P30046	1652	DDT		seq.21196.29	0.11516	5.89854	2.21906	0.0297584	0.364277	-3.82242	SAM domain-containing protein SAMSN-1	SAMN1	Q9NSI8	64092
seq.16753.46	-0.125716	7.08661	-1.96146	0.0573141	0.69895	-3.9186	Collagen alpha-2(VI) chain	CO6A2	P12110	1292	COL6A2		seq.16907.3	-0.234333	8.08594	-2.14828	0.0480692	0.585388	-3.7434	Cell adhesion molecule 2	Nectin-like protein 3	Q8N3J6	253559	CADM2		seq.5627.53	-0.0903445	7.24533	-1.83048	0.0753669	0.885251	-4.07027	Progonadoliberin-1	GON1	P01148	2796	GNRH1		seq.6527.1	0.0724163	7.82275	2.21823	0.0298175	0.364277	-3.82407	TLR4 interactor with leucine rich repeats:Extracellular domain	TRIL:ECD	Q7L0X0	9865
seq.10040.63	0.0888992	6.50912	1.96116	0.0573498	0.69895	-3.91903	Tumor protein 63	P73L	Q9H3D4	8626	TP63		seq.13748.4	0.218145	5.41945	2.1477	0.0481225	0.585388	-3.74421	C-C motif chemokine 8	MCP-2	P80075	6355	CCL8		seq.11150.3	-0.138754	8.67298	-1.82981	0.0754691	0.885251	-4.07112	Collagen alpha-1(VI) chain	Collagen a1(VI)	P12109	1291	COL6A1		seq.7241.12	0.0638539	6.30276	2.21713	0.0298964	0.364277	-3.82627	T-cell surface glycoprotein CD3 zeta chain	CD3-zeta	P20963	919
seq.5013.2	0.0834743	10.2854	1.95927	0.0575788	0.69895	-3.92178	Chloride intracellular channel protein 1	NCC27	O00299	1192	CLIC1		seq.12348.46	0.216614	7.4703	2.1458	0.048297	0.585388	-3.74687	Serine--tRNA ligase, mitochondrial	SYSM	Q9NP81	54938	SARS2		seq.8853.2	-0.0620158	6.61651	-1.82871	0.0756375	0.885251	-4.07253	C-type lectin domain family 4 member A	CLC4A	Q9UMR7	50856	CLEC4A		seq.13476.16	-0.0739707	7.25343	-2.21648	0.0299429	0.364277	-3.82757	DNA/RNA-binding protein KIN17	KIN17	O60870	22944
seq.17411.55	0.0628293	8.82173	1.95835	0.0576915	0.69895	-3.92312	Ubiquitin recognition factor in ER-associated degradation protein 1	UFD1	Q92890	7353	UFD1		seq.13961.18	0.142036	8.61564	2.14549	0.0483261	0.585388	-3.74732	Kinesin-like protein KIF3A	KIF3A	Q9Y496	11127	KIF3A		seq.19821.10	-0.0641982	9.24047	-1.82803	0.0757414	0.885251	-4.07339	Peptidoglycan recognition protein I-beta	PGRP-I-beta	Q96LB8	57115	PGLYRP4		seq.19553.14	0.0712757	8.65528	2.21623	0.0299606	0.364277	-3.82806	Syntaxin-1A	STX1a	Q16623	6804
seq.2567.5	-0.0947295	10.5103	-1.95763	0.057779	0.69895	-3.92417	Complement factor I	Factor I	P05156	3426	CFI		seq.21946.79	-0.467155	6.27767	-2.14483	0.0483863	0.585388	-3.74823	IL-6/IL-6 sRa Complex	IL-6/ IL-6 sRa Complex	P05231|P08887	3569|3570	IL6|IL6R		seq.3049.61	-0.186459	8.25731	-1.82745	0.0758298	0.885251	-4.07413	Trypsin-1	Trypsin	P07477	5644	PRSS1		seq.23384.19	0.125499	6.0429	2.21514	0.0300386	0.364277	-3.83023	BTB/POZ domain-containing protein KCTD17	KCD17	Q8N5Z5	79734
seq.3854.24	0.0958163	7.54839	1.95563	0.058023	0.69895	-3.92707	Nascent polypeptide-associated complex subunit alpha	NACA	Q13765	4666	NACA		seq.21589.80	0.165389	6.1343	2.14463	0.0484052	0.585388	-3.74852	Developmental pluripotency-associated protein 4	DPPA4	Q7L190	55211	DPPA4		seq.19353.25	0.0626995	5.90465	1.82678	0.0759336	0.885251	-4.07499	Osteopetrosis-associated transmembrane protein 1	OSTM1	Q86WC4	28962	OSTM1		seq.20135.85	-0.0780234	9.43355	-2.21437	0.030094	0.364277	-3.83176	mRNA-capping enzyme	MCE1	O60942	8732
seq.17396.23	0.272186	8.23432	1.9554	0.0580515	0.69895	-3.92741	Alcohol dehydrogenase 1A	ADH1A	P07327	124	ADH1A		seq.12424.107	0.163113	6.57498	2.14321	0.0485359	0.585388	-3.7505	Thymocyte nuclear protein 1	THYN1	Q9P016	29087	THYN1		seq.21708.149	0.178419	9.36067	1.82642	0.0759888	0.885251	-4.07545	IgG receptor FcRn large subunit p51	FCGRN	P55899	2217	FCGRT		seq.5301.7	0.161865	8.75794	2.21435	0.0300955	0.364277	-3.83181	Eotaxin	Eotaxin	P51671	6356
seq.8042.88	0.0703358	6.0294	1.95507	0.0580913	0.69895	-3.92788	Serine protease inhibitor Kazal-type 9	ISK9	Q5DT21	643394	SPINK9		seq.8997.4	-0.306752	7.34676	-2.14284	0.0485706	0.585388	-3.75102	Neuronal pentraxin receptor	NPTXR	O95502	23467	NPTXR		seq.17744.31	0.188366	9.10115	1.8245	0.0762849	0.885251	-4.07791	Ras-related protein Rab-11A	RB11A	P62491	8766	RAB11A		seq.22063.20	0.0900096	8.37634	2.20998	0.0304107	0.367476	-3.84049	Calpain small subunit 2	CPNS2	Q96L46	84290
seq.22771.6	0.0676894	7.06882	1.95056	0.0586451	0.69895	-3.93441	Sterile alpha motif domain-containing protein 12	SAM12	Q8N8I0	401474	SAMD12		seq.23366.15	-0.143856	7.79473	-2.14252	0.0485993	0.585388	-3.75146	Ubiquitin-like protein 7	UBL7	Q96S82	84993	UBL7		seq.24654.13	-0.0828218	8.47044	-1.82373	0.0764032	0.885251	-4.07888	Transcription cofactor HES-6	HES6	Q96HZ4	55502	HES6		seq.16070.7	0.0969443	7.19974	2.2076	0.0305841	0.368952	-3.84522	Wnt inhibitory factor 1	WIF-1	Q9Y5W5	11197
seq.2746.56	0.0654048	7.31443	1.9501	0.0587028	0.69895	-3.93509	Cytokine receptor-like factor 2	TSLP R	Q9HC73	64109	CRLF2		seq.9078.207	0.189128	9.2571	2.14245	0.0486065	0.585388	-3.75157	Beta-1-syntrophin	SNTB1	Q13884	6641	SNTB1		seq.8790.6	0.127817	6.17625	1.82334	0.0764634	0.885251	-4.07938	Arylsulfatase A	Arylsulfatase A	P15289	410	ARSA		seq.18212.43	-0.077922	7.2124	-2.20291	0.0309276	0.372072	-3.85452	Glutathione S-transferase Mu 5	GSTM5-5	P46439	2949
seq.18875.125	-0.340209	12.0086	-1.94984	0.0587342	0.69895	-3.93546	Chondrocalcin	Chondrocalcin	P02458	1280	COL2A1		seq.21766.50	-0.330889	9.55291	-2.14026	0.0488093	0.58685	-3.75462	N-sulphoglucosamine sulphohydrolase	SPHM	P51688	6448	SGSH		seq.23696.256	-0.155134	8.30012	-1.82324	0.0764795	0.885251	-4.07951	tRNA (adenine(58)-N(1))-methyltransferase non-catalytic subunit TRM6	TRM6	Q9UJA5	51605	TRMT6		seq.11636.33	-0.078648	10.7547	-2.20267	0.0309459	0.372072	-3.85501	Transgelin-2	Transgelin-2	P37802	8407
seq.9774.59	-0.310993	5.82409	-1.94976	0.0587445	0.69895	-3.93558	RING finger protein 150	RN150	Q9ULK6	57484	RNF150		seq.20918.28	0.167488	7.31275	2.13915	0.0489119	0.587106	-3.75617	U1 small nuclear ribonucleoprotein C	RU1C	P09234	6631	SNRPC		seq.21889.2	-0.0970997	7.25059	-1.82272	0.0765594	0.885251	-4.08017	Uncharacterized protein C7orf24	CG024	O75223	79017	GGCT		seq.10001.7	-0.0678907	6.95085	-2.20049	0.0311068	0.373074	-3.85933	RAF proto-oncogene serine/threonine-protein kinase	c-Raf	P04049	5894
seq.21739.7	-0.101496	7.22687	-1.94937	0.0587923	0.69895	-3.93614	Bifunctional UDP-N-acetylglucosamine 2-epimerase/N-acetylmannosamine kinase	GLCNE	Q9Y223	10020	GNE		seq.7194.36	-0.19859	9.13333	-2.135	0.0492996	0.590255	-3.76197	Neuroplastin	NPTN	Q9Y639	27020	NPTN		seq.22375.15	0.322663	6.44952	1.8217	0.0767171	0.885251	-4.08147	Homeobox protein Hox-A11	HXA11	P31270	3207	HOXA11		seq.19615.213	-0.0973529	8.09645	-2.20014	0.0311326	0.373074	-3.86002	Cytosolic 5'-nucleotidase 3A	5NT3	Q9H0P0	51251
seq.24440.11	-0.156291	7.17759	-1.94915	0.0588194	0.69895	-3.93646	BTB/POZ domain-containing protein KCTD3	KCTD3	Q9Y597	51133	KCTD3		seq.8882.1	0.236468	5.49688	2.13459	0.0493379	0.590255	-3.76254	Disintegrin and metalloproteinase domain-containing protein 17:Cytoplasmic domain	ADAM 17:CD	P78536	6868	ADAM17		seq.23287.109	-0.0693497	7.61719	-1.82111	0.0768092	0.885251	-4.08223	NADH dehydrogenase	NDUB6	O95139	4712	NDUFB6		seq.4708.3	0.0571972	6.95665	2.19846	0.0312575	0.373615	-3.86335	Estradiol 17-beta-dehydrogenase 1	17-beta-HSD 1	P14061	3292
seq.24469.10	0.126706	8.13288	1.94747	0.0590276	0.69895	-3.93889	Phosphatidate phosphatase LPIN1	LPIN1	Q14693	23175	LPIN1		seq.20073.22	-0.219501	5.89685	-2.13287	0.0494999	0.591212	-3.76494	GTPase KRas	K-ras	P01116	3845	KRAS		seq.22078.4	0.102681	7.2895	1.8209	0.0768409	0.885251	-4.08249	Tyrosine aminotransferase	ATTY	P17735	6898	TAT		seq.14132.21	-0.052571	8.07361	-2.19803	0.0312894	0.373615	-3.8642	HERV-H LTR-associating protein 2	HHLA2	Q9UM44	11148
seq.3026.5	-0.190411	7.92211	-1.9467	0.0591238	0.69895	-3.94001	Calpastatin	Calpastatin	P20810	831	CAST		seq.8773.172	-0.387057	7.9864	-2.12985	0.0497847	0.592907	-3.76915	EMILIN-3:region 1	EMIL3:region 1	Q9NT22	90187	EMILIN3		seq.6935.123	-0.0752796	7.97323	-1.82059	0.0768899	0.885251	-4.08289	BMP and activin membrane-bound inhibitor homolog:Cytoplasmic domain	BAMBI:CD	Q13145	25805	BAMBI		seq.3495.15	0.1802	7.73916	2.19744	0.0313331	0.373615	-3.86536	C-X-C motif chemokine 6	GCP-2	P80162	6372
seq.22987.69	0.162519	6.45316	1.94635	0.0591668	0.69895	-3.94051	Mitogen-activated protein kinase 9	JNK2	P45984	5601	MAPK9		seq.17176.13	-0.226984	10.7166	-2.12717	0.0500384	0.592907	-3.77289	PC4 and SFRS1-interacting protein	PSIP1	O75475	11168	PSIP1		seq.12891.1	-0.0987644	8.02051	-1.81905	0.0771293	0.885251	-4.08485	MICAL-like protein 2	MILK2	Q8IY33	79778	MICALL2		seq.5725.1	0.0971213	8.52852	2.19556	0.0314736	0.37467	-3.86908	Osteomodulin	OMD	Q99983	4958
seq.22838.39	-0.061798	6.50686	-1.94541	0.0592836	0.69895	-3.94186	Zinc finger protein 230	ZN230	Q9UIE0	7773	ZNF230		seq.4234.8	0.633254	8.20891	2.12711	0.0500447	0.592907	-3.77298	Interleukin-1 receptor-like 1	IL-1 R4	Q01638	9173	IL1RL1		seq.15627.83	0.132133	8.01151	1.81815	0.0772699	0.885251	-4.086	RAC-alpha serine/threonine-protein kinase	PKB	P31749	207	AKT1		seq.2431.17	0.0644013	8.3424	2.19244	0.0317072	0.376111	-3.87524	Cathepsin G	Cathepsin G	P08311	1511
seq.8458.111	0.18844	7.62037	1.9453	0.0592978	0.69895	-3.94203	Alpha-synuclein	a-Synuclein	P37840	6622	SNCA		seq.25095.1	0.663922	7.52924	2.1258	0.0501694	0.592907	-3.77481	Synphilin-1	SNCAP	Q9Y6H5	9627	SNCAIP		seq.21311.22	0.229053	5.45144	1.81776	0.0773308	0.885251	-4.0865	Jun dimerization protein 2	JDP2	Q8WYK2	122953	JDP2		seq.18166.4	-0.0902976	9.01275	-2.19199	0.0317417	0.376111	-3.87614	Rho-related GTP-binding protein RhoB	RHOB	P62745	388
seq.10832.24	0.102119	7.13567	1.94489	0.0593483	0.69895	-3.94261	Beta-1,4-galactosyltransferase 6	B4GT6	Q9UBX8	9331	B4GALT6		seq.9952.57	0.205956	9.2735	2.12544	0.0502034	0.592907	-3.7753	Transcription factor A, mitochondrial	TFAM	Q00059	7019	TFAM		seq.7983.1	-0.0587253	6.43393	-1.81367	0.0779711	0.885251	-4.09169	Protocadherin gamma-C5	PCDGM	Q9Y5F6	56097	PCDHGC5		seq.12842.43	0.10445	8.71021	2.19086	0.0318265	0.376111	-3.87836	Syntaxin-10	STX10	O60499	8677
seq.16323.8	0.171836	9.68406	1.94395	0.0594662	0.69895	-3.94398	Neurexin-3	NRX3A	Q9Y4C0	9369	NRXN3		seq.9883.29	-0.362573	10.3925	-2.12513	0.0502326	0.592907	-3.77573	Lactoylglutathione lyase	Glyoxalase I	Q04760	2739	GLO1		seq.10882.12	-0.0580603	6.84697	-1.81297	0.0780803	0.885251	-4.09257	Desmocollin-1	Desmocollin-1	Q08554	1823	DSC1		seq.3003.29	0.0660763	6.60213	2.19058	0.0318477	0.376111	-3.87891	Natural cytotoxicity triggering receptor 3	NKp30	O14931	259197
seq.3825.18	-0.206093	7.03756	-1.94338	0.0595367	0.69895	-3.94479	Mitogen-activated protein kinase 8	MK08	P45983	5599	MAPK8		seq.11227.31	0.281208	7.46219	2.12476	0.0502685	0.592907	-3.77625	Transducin beta-like protein 2	TBL2	Q9Y4P3	26608	TBL2		seq.5680.54	-0.371852	6.51465	-1.81273	0.0781185	0.885251	-4.09288	Odorant-binding protein 2b	OBP2B	Q9NPH6	29989	OBP2B		seq.13665.35	0.0589384	6.31233	2.19048	0.0318553	0.376111	-3.87911	Serine/threonine-protein phosphatase 2A regulatory subunit B'' subunit alpha	PP2A, subunit B	Q06190	5523
seq.9177.6	-0.180483	10.6918	-1.94323	0.0595564	0.69895	-3.94502	Protein FAM3B	FAM3B	P58499	54097	FAM3B		seq.11449.22	-0.507339	9.75198	-2.12366	0.0503733	0.592907	-3.77778	F-actin-capping protein subunit alpha-1	CAZA1	P52907	829	CAPZA1		seq.4453.83	0.0706148	5.57318	1.81251	0.0781525	0.885251	-4.09316	Leucine-rich repeat transmembrane neuronal protein 3	LRRT3	Q86VH5	347731	LRRTM3		seq.23553.1	0.0767179	6.95108	2.18828	0.0320219	0.377461	-3.88345	ABI gene family member 3	ABI3	Q9P2A4	51225
seq.25282.6	0.0902557	5.82215	1.9426	0.0596345	0.69895	-3.94592	Antizyme inhibitor 1	AZIN1	O14977	51582	AZIN1		seq.5930.54	0.116274	6.5449	2.12283	0.0504527	0.592907	-3.77894	Troponin I, cardiac muscle	Troponin I	P19429	7137	TNNI3		seq.9443.137	0.250514	5.92287	1.81227	0.0781909	0.885251	-4.09347	Cathepsin K	cathepsin K	P43235	1513	CTSK		seq.24641.10	-0.0567764	7.8496	-2.18661	0.0321493	0.377514	-3.88674	Claudin-1	CLD1	O95832	9076
seq.10558.26	0.16196	8.80209	1.94178	0.0597372	0.69895	-3.94711	Protocadherin-9	PCDH9	Q9HC56	5101	PCDH9		seq.17495.141	0.229634	5.76959	2.12271	0.0504637	0.592907	-3.7791	NAD-dependent protein deacetylase sirtuin-3, mitochondrial	SIR3	Q9NTG7	23410	SIRT3		seq.19163.26	0.219225	7.04701	1.81136	0.078335	0.885251	-4.09463	Leucine-rich repeat-containing protein 59	LRC59	Q96AG4	55379	LRRC59		seq.8620.56	0.213652	8.65917	2.18584	0.0322074	0.377514	-3.88824	Kallikrein-14	kallikrein 14	Q9P0G3	43847
seq.8973.23	0.109153	5.68557	1.94009	0.0599492	0.69895	-3.94954	Fc receptor-like protein 4:Extracellular domain	FCRL4:ECD	Q96PJ5	83417	FCRL4		seq.24721.17	-0.279333	9.16163	-2.12183	0.0505485	0.592938	-3.78033	Golgi phosphoprotein 3	GOLP3	Q9H4A6	64083	GOLPH3		seq.25265.8	0.153432	6.83891	1.8101	0.0785334	0.885251	-4.09622	Formin-binding protein 1	FNBP1	Q96RU3	23048	FNBP1		seq.16300.4	0.148836	8.87383	2.18525	0.0322528	0.377514	-3.88941	Triggering receptor expressed on myeloid cells 2	TREM2	Q9NZC2	54209
seq.13597.20	0.11263	8.62026	1.94006	0.0599533	0.69895	-3.94959	Ras-related protein Rab-31	RAB31	Q13636	11031	RAB31		seq.21737.20	-0.163956	8.57083	-2.11886	0.0508337	0.595316	-3.78446	Beta-galactoside alpha-2,6-sialyltransferase 2	SIAT2	Q96JF0	84620	ST6GAL2		seq.21183.1	0.190845	5.50566	1.80944	0.0786383	0.885251	-4.09706	Dual specificity protein phosphatase 10	DUS10	Q9Y6W6	11221	DUSP10		seq.22981.3	-0.115287	8.03712	-2.18378	0.0323649	0.377514	-3.8923	Hippocalcin-like protein 1	HPCL1	P37235	3241
seq.3897.61	0.0962329	8.46633	1.93986	0.0599782	0.69895	-3.94987	Pyridoxal phosphate phosphatase	PLPP	Q96GD0	57026	PDXP		seq.13126.52	-0.183661	7.89114	-2.11606	0.0511041	0.596646	-3.78835	Desmocollin-2	DSC2	Q02487	1824	DSC2		seq.17320.19	-0.0963459	8.72673	-1.80842	0.0787999	0.885251	-4.09835	L-aminoadipate-semialdehyde dehydrogenase-phosphopantetheinyl transferase	ADPPT	Q9NRN7	60496	AASDHPPT		seq.2770.51	-0.0378822	7.45813	-2.18321	0.0324089	0.377514	-3.89343	C-C motif chemokine 1	I-309	P22362	6346
seq.3298.52	0.0896776	8.73635	1.93962	0.0600081	0.69895	-3.95022	Contactin-4	Contactin-4	Q8IWV2	152330	CNTN4		seq.14090.23	0.225184	8.11134	2.11573	0.0511365	0.596646	-3.78881	Differentially expressed in FDCP 6 homolog	DEFI6	Q9H4E7	50619	DEF6		seq.17693.2	0.194639	7.92254	1.80829	0.0788206	0.885251	-4.09852	Septin-6	Septin-6	Q14141	23157	SEPTIN6		seq.23031.6	-0.240488	8.28209	-2.18277	0.0324424	0.377514	-3.89429	NAD-dependent protein deacetylase sirtuin-2	SIRT2	Q8IXJ6	22933
seq.3418.12	0.0795263	7.54692	1.93958	0.0600137	0.69895	-3.95028	Calcium/calmodulin-dependent protein kinase type 1D	CAMK1D	Q8IU85	57118	CAMK1D		seq.12077.32	-0.164938	8.43454	-2.11265	0.0514356	0.596646	-3.79309	Growth/differentiation factor 8	Myostatin	O14793	2660	MSTN		seq.18824.7	-0.123643	8.05845	-1.80776	0.0789039	0.885251	-4.09918	Eukaryotic initiation factor 4A-II	IF4A2	Q14240	1974	EIF4A2		seq.7242.14	0.0360356	7.45801	2.1812	0.0325638	0.377514	-3.89739	V-set and transmembrane domain-containing protein 4	CJ072	Q8IW00	196740
seq.24437.6	-0.163315	5.73224	-1.93903	0.0600827	0.69895	-3.95107	YjeF N-terminal domain-containing protein 3	YJEN3	A6XGL0	374887	YJEFN3		seq.7976.19	-0.586864	5.22702	-2.1125	0.0514502	0.596646	-3.7933	DOMON domain-containing protein FRRS1L	FRS1L	Q9P0K9	23732	FRRS1L		seq.9180.6	0.0833485	6.60708	1.80708	0.0790117	0.885251	-4.10004	Interferon gamma receptor 2:Extracellular domain	INGR2:ECD	P38484	3460	IFNGR2		seq.11369.23	0.0885281	9.27982	2.18112	0.0325697	0.377514	-3.89754	Alcohol dehydrogenase class-3	ADHX	P11766	128
seq.7920.30	0.16556	6.82935	1.9368	0.0603641	0.69895	-3.95428	Alpha-2,8-sialyltransferase 8B	SIA8B	Q92186	8128	ST8SIA2		seq.9600.55	0.157972	6.07291	2.11216	0.0514836	0.596646	-3.79378	Thrombospondin type-1 domain-containing protein 7A:Thrombospondin type-1 domain 17	THS7A:TSP type-1 domain 17	Q9UPZ6	221981	THSD7A		seq.21643.8	0.165712	7.25416	1.80642	0.0791172	0.885251	-4.10088	40S ribosomal protein S20	RS20	P60866	6224	RPS20		seq.7198.197	0.0516591	7.48009	2.18046	0.0326206	0.377514	-3.89884	Glycosaminoglycan xylosylkinase	FA20B	O75063	9917
seq.13118.5	0.074326	8.36772	1.93485	0.0606114	0.69895	-3.95709	SPARC-related modular calcium-binding protein 1	SMOC1	Q9H4F8	64093	SMOC1		seq.2612.5	-0.450512	7.54284	-2.11171	0.0515273	0.596646	-3.7944	Eukaryotic translation initiation factor 5	eIF-5	P55010	1983	EIF5		seq.15398.2	-0.108786	6.91875	-1.80537	0.0792845	0.885251	-4.10221	FAD-linked sulfhydryl oxidase ALR	HERV1	P55789	2671	GFER		seq.25083.26	0.0865007	8.55712	2.17969	0.0326804	0.377514	-3.90036	Protein diaphanous homolog 1	Diaphanous-related formin-1	O60610	1729
seq.7045.4	0.212619	6.43462	1.9348	0.060618	0.69895	-3.95717	BCL2/adenovirus E1B 19 kDa protein-interacting protein 3	BNIP3	Q12983	664	BNIP3		seq.3480.7	-0.275067	7.32427	-2.11032	0.0516635	0.596646	-3.79633	Dual specificity protein phosphatase 3	DUS3	P51452	1845	DUSP3		seq.14031.18	0.0906843	5.5244	1.80532	0.079293	0.885251	-4.10228	Fibroblast growth factor 7	FGF7	P21781	2252	FGF7		seq.23285.51	0.0842239	6.41673	2.17964	0.0326838	0.377514	-3.90044	BTB/POZ domain-containing protein KCTD2	KCTD2	Q14681	23510
seq.5639.49	0.0658187	6.9175	1.93413	0.0607036	0.69895	-3.95814	Neuropilin and tolloid-like protein 1	NETO1	Q8TDF5	81832	NETO1		seq.11669.39	0.161224	5.91103	2.10829	0.0518621	0.596646	-3.79914	Solute carrier organic anion transporter family member 5A1	SO5A1	Q9H2Y9	81796	SLCO5A1		seq.2607.54	0.0558848	6.1765	1.8049	0.0793587	0.885251	-4.1028	Cytokine receptor-like factor 1:Cardiotrophin-like cytokine factor 1 Complex	CLF-1/CLC Complex	O75462|Q9UBD9	9244|23529	CRLF1|CLCF1		seq.12830.4	-0.0767367	8.35337	-2.17945	0.0326989	0.377514	-3.90083	Histone deacetylase complex subunit SAP18	SAP18	O00422	10284
seq.13682.47	0.154554	8.12256	1.9332	0.0608214	0.69895	-3.95947	Macrophage colony-stimulating factor 1 receptor	M-CSF R	P07333	1436	CSF1R		seq.12822.34	0.134449	7.34189	2.10818	0.0518731	0.596646	-3.7993	Amyloid beta A4 precursor protein-binding family B member 1:Phosphotyrosine Interaction Domain 1	APBB1:PID 1	O00213	322	APBB1		seq.3611.70	-0.0635983	7.38337	-1.80486	0.079366	0.885251	-4.10286	Endothelin-converting enzyme 1:Extracellular domain	Endothelin-converting enzyme 1:ECD	P42892	1889	ECE1		seq.17703.40	-0.0888015	6.59619	-2.17935	0.0327067	0.377514	-3.90103	Geminin	GEMI	O75496	51053
seq.12687.2	-0.204549	9.54109	-1.93258	0.0609003	0.69895	-3.96036	2,4-dienoyl-CoA reductase, mitochondrial	DECR	Q16698	1666	DECR1		seq.9204.33	0.435424	7.81763	2.10664	0.0520248	0.596646	-3.80144	Pro-opiomelanocortin	Corticotropin-lipotropin	P01189	5443	POMC		seq.21357.12	-0.246737	7.68507	-1.80453	0.0794178	0.885251	-4.10327	Filamin-binding LIM protein 1	FBLI1	Q8WUP2	54751	FBLIM1		seq.19545.145	0.0394988	8.01032	2.17456	0.033079	0.381201	-3.91042	Oxidized Protein deglycase DJ-1	Oxidized PARK7	Q99497	11315
seq.6024.68	0.11979	6.40835	1.93201	0.0609726	0.69895	-3.96117	Carboxypeptidase E	CBPE	P16870	1363	CPE		seq.21501.30	-0.267233	8.3437	-2.10574	0.0521133	0.596646	-3.80269	Farnesyl pyrophosphate synthetase	FPPS	P14324	2224	FDPS		seq.9277.16	0.102332	7.82253	1.80391	0.0795168	0.885251	-4.10405	Regenerating islet-derived protein 3-alpha	PAP1	Q06141	5068	REG3A		seq.4707.50	-0.0807667	11.0239	-2.17042	0.0334034	0.383838	-3.91852	14-3-3 protein eta	14-3-3 eta	Q04917	7533
seq.18405.117	0.104689	7.92818	1.93192	0.0609851	0.69895	-3.96132	AP-1 complex subunit sigma-2	AP1S2	P56377	8905	AP1S2		seq.8397.147	0.19035	7.32077	2.10563	0.0521238	0.596646	-3.80283	Sulfhydryl oxidase 2	QSOX2	Q6ZRP7	169714	QSOX2		seq.16074.12	-0.163772	8.05488	-1.80225	0.0797831	0.885251	-4.10616	GRB2-related adapter protein 2	GRB2-related adapter protein 2	O75791	9402	GRAP2		seq.8225.86	0.0661881	8.70118	2.17028	0.0334142	0.383838	-3.91879	Ephrin type-B receptor 2	EPHB2	P29323	2048
seq.15675.3	0.0772664	6.59445	1.93181	0.0609988	0.69895	-3.96147	CCAAT/enhancer-binding protein beta	CEBPB	P17676	1051	CEBPB		seq.14039.33	0.131187	6.07425	2.10558	0.0521295	0.596646	-3.80292	Kallikrein-5	kallikrein 5	Q9Y337	25818	KLK5		seq.12847.27	-0.0737435	7.37761	-1.80204	0.0798165	0.885251	-4.10642	mRNA-capping enzyme	MCE1	O60942	8732	RNGTT		seq.23617.15	0.0554616	7.55235	2.16925	0.0334959	0.384165	-3.92082	Huntingtin-interacting protein K	HYPK	Q9NX55	25764
seq.2695.25	0.0602033	6.78372	1.93119	0.0610773	0.69895	-3.96235	Platelet endothelial cell adhesion molecule	PECAM-1	P16284	5175	PECAM1		seq.21120.3	0.198624	7.46138	2.10515	0.0521711	0.596646	-3.8035	Mimitin, mitochondrial	MIMIT	Q8N183	91942	NDUFAF2		seq.15390.3	-0.08086	7.95556	-1.80107	0.0799721	0.885251	-4.10764	Galanin	Galanin	P22466	51083	GAL		seq.12564.9	0.0640835	7.52498	2.16795	0.0335983	0.384332	-3.92335	60S ribosome subunit biogenesis protein NIP7 homolog	NIP7	Q9Y221	51388
seq.15313.28	-0.101409	7.43233	-1.93073	0.0611363	0.69895	-3.96302	Mitotic spindle assembly checkpoint protein MAD2A	MD2L1	Q13257	4085	MAD2L1		seq.13552.7	0.212464	7.47642	2.10356	0.0523284	0.596646	-3.80571	Switch-associated protein 70	SWP70	Q9UH65	23075	SWAP70		seq.7993.23	-0.0980498	6.46053	-1.7999	0.0801595	0.885251	-4.10912	Astacin-like metalloendopeptidase	ASTL	Q6HA08	431705	ASTL		seq.21238.40	-0.0326422	9.08988	-2.16772	0.033617	0.384332	-3.92381	CDK5 regulatory subunit-associated protein 3	CK5P3	Q96JB5	80279
seq.9522.3	0.141771	8.2571	1.92957	0.0612846	0.699536	-3.96468	Apoptosis-inducing factor 1, mitochondrial	AIF	O95831	9131	AIFM1		seq.13495.48	-0.22654	7.90485	-2.10342	0.0523424	0.596646	-3.8059	Hydroxycarboxylic acid receptor 2	HCAR2	Q8TDS4	338442	HCAR2		seq.17329.2	0.157289	6.30191	1.79941	0.080239	0.885251	-4.10974	3-hydroxybutyrate dehydrogenase type 2	BDH2	Q9BUT1	56898	BDH2		seq.6485.59	0.250479	7.29316	2.16657	0.0337079	0.384356	-3.92605	Immunoglobulin lambda-like polypeptide 1	IGLL1	P15814	3543
seq.8985.13	0.134797	7.64219	1.92746	0.0615555	0.700594	-3.96771	Protein SERAC1	SRAC1	Q96JX3	84947	SERAC1		seq.17355.56	0.12263	6.90555	2.10331	0.0523533	0.596646	-3.80606	Synaptotagmin-4	SYT4	Q9H2B2	6860	SYT4		seq.5679.16	-0.0645465	6.4709	-1.79934	0.0802503	0.885251	-4.10983	Beta-defensin 103	HBD-3	P81534	414325	DEFB103A		seq.18196.8	-0.0856723	9.38888	-2.16635	0.0337257	0.384356	-3.92649	Afamin	Afamin	P43652	173
seq.6213.10	0.0722586	6.94693	1.92729	0.0615774	0.700594	-3.96795	Choriogonadotropin subunit beta variant 2	CGB2	Q6NT52	114336	CGB2		seq.18322.15	0.148967	7.17433	2.10204	0.0524791	0.596763	-3.80781	Bifunctional arginine demethylase and lysyl-hydroxylase JMJD6	JMJD6	Q6NYC1	23210	JMJD6		seq.18193.165	0.0827235	6.16904	1.7993	0.0802568	0.885251	-4.10988	Mortality factor 4-like protein 1	MO4L1	Q9UBU8	10933	MORF4L1		seq.9569.14	0.0630198	7.10747	2.16559	0.033786	0.384436	-3.92797	Scavenger receptor class A member 3:region 1	SCAR3:region 1	Q6AZY7	51435
seq.8309.12	0.113116	8.09404	1.92624	0.0617129	0.700594	-3.96946	Hyaluronidase-1	HYAL1	Q12794	3373	HYAL1		seq.20994.37	0.429863	7.91446	2.1015	0.052533	0.596763	-3.80857	Pleckstrin homology domain-containing family F member 2	PKHF2	Q9H8W4	79666	PLEKHF2		seq.23535.3	0.142195	7.94978	1.79838	0.0804045	0.885251	-4.11104	Protein FAM45A	FA45A	Q8TCE6	404636	DENND10		seq.23255.7	0.0950303	6.60161	2.16436	0.0338842	0.384901	-3.93038	Ras-related protein Rab-33A	Rab-33A	Q14088	9363
seq.19129.15	0.0912224	8.43818	1.92576	0.0617747	0.700594	-3.97015	Methenyltetrahydrofolate synthase domain-containing protein	MTHFSD	Q2M296	64779	MTHFSD		seq.22369.12	0.133861	6.74801	2.10071	0.0526117	0.596763	-3.80966	Doublesex- and mab-3-related transcription factor C2	DMRTD	Q8IXT2	63946	DMRTC2		seq.21348.22	0.106939	5.96266	1.7982	0.0804344	0.885251	-4.11127	tRNA 2'-phosphotransferase 1	TRPT1	Q86TN4	83707	TRPT1		seq.8396.42	0.134521	6.94099	2.16374	0.0339336	0.384901	-3.93158	Fatty-acid amide hydrolase 2	FAAH2	Q6GMR7	158584
seq.5618.50	-0.169039	8.87064	-1.92428	0.0619657	0.700594	-3.97227	Protein FAM3B	FAM3B	P58499	54097	FAM3B		seq.6374.7	0.448657	5.7996	2.09866	0.0528162	0.597572	-3.8125	Matrix metalloproteinase-20	MMP20	O60882	9313	MMP20		seq.17822.57	-0.0816539	7.54434	-1.79791	0.0804816	0.885251	-4.11164	Ras-related and estrogen-regulated growth inhibitor	RERG	Q96A58	85004	RERG		seq.7144.234	0.0656512	6.82333	2.16054	0.0341895	0.387195	-3.93781	Kazal-type serine protease inhibitor domain-containing protein 1	KAZD1	Q96I82	81621
seq.9867.23	-0.272561	6.85845	-1.9238	0.0620281	0.700594	-3.97296	Fructose-1,6-bisphosphatase isozyme 2	F16P2	O00757	8789	FBP2		seq.21595.8	0.184675	8.69502	2.09775	0.0529065	0.597572	-3.81376	Coiled-coil domain-containing protein 43	CCD43	Q96MW1	124808	CCDC43		seq.20950.159	-0.0965888	7.41334	-1.79717	0.0806002	0.885251	-4.11256	Phosphoribosyltransferase domain-containing protein 1	PRDC1	Q9NRG1	56952	PRTFDC1		seq.23034.13	0.0385679	6.95706	2.15884	0.0343266	0.388138	-3.94113	VPS10 domain-containing receptor SorCS3	SORC3	Q9UPU3	22986
seq.7909.37	0.155711	10.8094	1.92358	0.062057	0.700594	-3.97328	Sex hormone-binding globulin	SHBG	P04278	6462	SHBG		seq.3738.54	-0.279479	8.05473	-2.0975	0.0529316	0.597572	-3.8141	Macrophage colony-stimulating factor 1	CSF-1	P09603	1435	CSF1		seq.10363.13	-0.128852	9.50482	-1.79716	0.0806028	0.885251	-4.11258	Mothers against decapentaplegic homolog 3	SMAD3	P84022	4088	SMAD3		seq.12077.32	-0.0626914	8.72754	-2.15798	0.0343962	0.388317	-3.94281	Growth/differentiation factor 8	Myostatin	O14793	2660
seq.11513.92	0.141395	6.19904	1.92041	0.0624687	0.702091	-3.97781	ADP-ribosyl cyclase/cyclic ADP-ribose hydrolase 1	CD38	P28907	952	CD38		seq.18415.16	0.362139	8.87066	2.09652	0.0530303	0.597751	-3.81547	ADP-ribosylation factor-like protein 6	ARL6	Q9H0F7	84100	ARL6		seq.14085.28	-0.0718854	7.32033	-1.79629	0.0807429	0.885251	-4.11368	Interleukin-13	IL-13	P35225	3596	IL13		seq.13377.3	0.0662807	7.77193	2.15313	0.0347905	0.392154	-3.95225	Cytochrome b561 domain-containing protein 1	C56D1	Q8N8Q1	284613
seq.15620.4	0.142598	7.9486	1.91811	0.0627691	0.702091	-3.9811	Neuroligin-1	NLGN1	Q8N2Q7	22871	NLGN1		seq.5094.62	0.48279	6.36219	2.09508	0.0531748	0.598196	-3.81746	Junctional adhesion molecule-like	JAML1	Q86YT9	120425	JAML		seq.21112.6	-0.0919117	7.82527	-1.79551	0.0808693	0.885251	-4.11466	Myosin regulatory light chain 2, skeletal muscle isoform	MLRS	Q96A32	29895	MYLPF		seq.5663.18	-0.0803166	6.54902	-2.14959	0.0350799	0.393701	-3.95911	Platelet factor 4 variant	PF4V	P10720	5197
seq.8993.151	-0.0885721	7.24987	-1.91781	0.0628081	0.702091	-3.98153	Receptor-interacting serine/threonine-protein kinase 2	RIPK2	O43353	8767	RIPK2		seq.6103.70	0.269445	7.16131	2.09339	0.0533443	0.598196	-3.81979	Fc receptor-like protein 5	FCRL5	Q96RD9	83416	FCRL5		seq.19131.184	-0.0856878	7.7591	-1.79261	0.0813408	0.885251	-4.11831	Nucleolysin TIAR	TIAR	Q01085	7073	TIAL1		seq.7861.9	0.0695055	9.7175	2.14904	0.0351256	0.393701	-3.96019	Tyrosine-protein kinase transmembrane receptor ROR2	ROR2	Q01974	4920
seq.8748.45	0.147342	6.72453	1.91722	0.0628851	0.702091	-3.98237	HLA class II histocompatibility antigen gamma chain	HG2A	P04233	972	CD74		seq.10064.12	0.104179	6.90528	2.09299	0.0533844	0.598196	-3.82034	Putative hydrolase RBBP9	RBBP9	O75884	10741	RBBP9		seq.6899.37	-0.242322	7.33685	-1.79227	0.0813952	0.885251	-4.11873	Pterin-4-alpha-carbinolamine dehydratase 2	PHS2	Q9H0N5	84105	PCBD2		seq.7131.8	-0.0657984	9.02725	-2.14889	0.0351381	0.393701	-3.96048	Cholesteryl ester transfer protein	CETP	P11597	1071
seq.21730.56	-0.156784	7.32168	-1.917	0.0629141	0.702091	-3.98269	Ubiquitin carboxyl-terminal hydrolase 19	UBP19	O94966	10869	USP19		seq.18338.26	0.208846	10.5422	2.09209	0.0534761	0.598196	-3.8216	Isocitrate dehydrogenase [NADP] cytoplasmic	IDH	O75874	3417	IDH1		seq.13671.40	0.270917	11.5988	1.79107	0.0815916	0.885251	-4.12025	Neutrophil elastase	Elastase	P08246	1991	ELANE		seq.18859.7	0.0487432	5.83247	2.14879	0.035146	0.393701	-3.96067	Eukaryotic translation initiation factor 4E-binding protein 3	4EBP3	O60516	8637
seq.11378.37	0.154748	7.00008	1.91658	0.0629693	0.702091	-3.98329	Tyrosine-protein kinase SYK:Src Homology domain	KSYK:SH2, 1 and 2	P43405	6850	SYK		seq.5663.18	0.136073	5.94183	2.092	0.0534844	0.598196	-3.82171	Platelet factor 4 variant	PF4V	P10720	5197	PF4V1		seq.6517.14	-0.0515803	7.63748	-1.78973	0.0818102	0.885251	-4.12193	Growth/differentiation factor 10	BMP-3b	P55107	2662	GDF10		seq.20982.29	-0.0843722	7.22843	-2.14713	0.0352831	0.394508	-3.96389	U11/U12 small nuclear ribonucleoprotein 25 kDa protein	SNR25	Q9BV90	79622
seq.4546.27	0.293557	7.76704	1.91626	0.0630117	0.702091	-3.98375	Adhesion G protein-coupled receptor E2	EMR2	Q9UHX3	30817	ADGRE2		seq.19236.24	-0.384516	7.58744	-2.09108	0.0535779	0.598315	-3.82299	Activated RNA polymerase II transcriptional coactivator p15	TCP4	P53999	10923	SUB1		seq.17743.14	-0.082085	6.65181	-1.78958	0.0818347	0.885251	-4.12212	Ubiquitin-conjugating enzyme E2 A	UBE2A	P49459	7319	UBE2A		seq.12684.5	0.0958663	9.35411	2.14605	0.0353727	0.394508	-3.96599	Adseverin	ADSV	Q9Y6U3	85477
seq.10767.52	0.105154	6.38453	1.91579	0.0630736	0.702091	-3.98442	G-protein coupled receptor 64	GPR64	Q8IZP9	10149	ADGRG2		seq.15522.2	0.173202	9.59242	2.08856	0.053833	0.598945	-3.82647	Golgi-associated plant pathogenesis-related protein 1	GAPR1	Q9H4G4	152007	GLIPR2		seq.13089.6	-0.0677456	6.594	-1.78958	0.0818349	0.885251	-4.12212	Hypoxia-inducible factor 1-alpha	HIF-1a	Q16665	3091	HIF1A		seq.13552.7	0.0761174	8.52337	2.14593	0.0353822	0.394508	-3.96621	Switch-associated protein 70	SWP70	Q9UH65	23075
seq.5109.24	0.187859	7.39756	1.91575	0.0630787	0.702091	-3.98448	Neuronal cell adhesion molecule	Nr-CAM	Q92823	4897	NRCAM		seq.24983.119	0.218345	7.6001	2.08637	0.054056	0.598945	-3.8295	ELKS/RAB6-interacting/CAST family member 1	RB6I2	Q8IUD2	23085	ERC1		seq.16763.11	0.161875	8.82523	1.78846	0.0820191	0.885251	-4.12353	Leukocyte cell-derived chemotaxin-2	LECT2	O14960	3950	LECT2		seq.9099.19	0.0624907	7.82775	2.14409	0.0355349	0.395225	-3.96978	Synaptotagmin-5	SYT5	O00445	6861
seq.12399.194	-0.101633	7.55991	-1.91464	0.0632238	0.702091	-3.98605	Coiled-coil domain-containing protein 50	CCD50	Q8IVM0	152137	CCDC50		seq.11568.2	-0.350719	7.09591	-2.08348	0.0543519	0.598945	-3.83349	Peptidyl-prolyl cis-trans isomerase FKBP1B	FKB1B	P68106	2281	FKBP1B		seq.17455.42	0.184131	7.3204	1.78843	0.0820231	0.885251	-4.12356	Folate receptor alpha	FOLR1	P15328	2348	FOLR1		seq.14068.29	0.102335	8.40251	2.14384	0.035556	0.395225	-3.97027	C-C motif chemokine 25	TECK	O15444	6370
seq.3202.28	0.0759285	8.04607	1.91432	0.0632665	0.702091	-3.98651	Kremen protein 2	KREM2	Q8NCW0	79412	KREMEN2		seq.9231.23	-0.150983	7.49282	-2.08243	0.0544594	0.598945	-3.83494	Inositol monophosphatase 3	IMPA3	Q9NX62	54928	BPNT2		seq.13066.42	-0.0984586	8.05946	-1.78822	0.0820578	0.885251	-4.12383	Enhancer of mRNA-decapping protein 4	EDC4	Q6P2E9	23644	EDC4		seq.6590.54	0.0502789	10.2276	2.14313	0.0356152	0.395274	-3.97164	Neuropilin-2	Neuropilin-2	O60462	8828
seq.4563.61	0.0730631	6.91226	1.91363	0.0633576	0.702091	-3.9875	1-phosphatidylinositol 4,5-bisphosphate phosphodiesterase gamma-1	PLCG1	P19174	5335	PLCG1		seq.5430.66	-0.406469	8.97318	-2.08179	0.0545254	0.598945	-3.83583	Tyrosine-protein phosphatase non-receptor type substrate 1	SHPS1	P78324	140885	SIRPA		seq.7767.1	-0.0838239	8.2654	-1.78678	0.0822954	0.885251	-4.12564	Colipase-like protein 2	CF126	Q6UWE3	389383	CLPSL2		seq.2844.53	0.0800436	8.9705	2.14139	0.03576	0.396125	-3.975	Tyrosine-protein kinase receptor Tie-1, soluble	sTie-1	P35590	7075
seq.11682.7	0.0787067	7.25054	1.91238	0.0635218	0.702831	-3.98927	Thioredoxin-interacting protein	TXNIP	Q9H3M7	10628	TXNIP		seq.15299.102	-0.185355	9.73966	-2.07903	0.0548092	0.598945	-3.83962	LDLR chaperone MESD	MESD2	Q14696	23184	MESD		seq.14158.17	0.495792	6.9946	1.78677	0.0822972	0.885251	-4.12565	Annexin A5	Annexin V	P08758	308	ANXA5		seq.23318.60	-0.0456706	8.7439	-2.1403	0.0358512	0.396125	-3.97711	Phosphatidylcholine transfer protein	PPCT	Q9UKL6	58488
seq.18207.6	0.0906028	8.6168	1.91031	0.0637959	0.703429	-3.99223	Charged multivesicular body protein 1b	CHM1B	Q7LBR1	57132	CHMP1B		seq.21238.40	0.127305	8.47733	2.07887	0.0548266	0.598945	-3.83986	CDK5 regulatory subunit-associated protein 3	CK5P3	Q96JB5	80279	CDK5RAP3		seq.11118.107	-0.0858551	8.4505	-1.78624	0.0823835	0.885251	-4.12631	Ras-related protein Rab-17	RAB17	Q9H0T7	64284	RAB17		seq.24910.18	0.12047	9.09963	2.14024	0.0358566	0.396125	-3.97723	Non-POU domain-containing octamer-binding protein	NonO protein	Q15233	4841
seq.21111.49	0.329483	7.77232	1.90953	0.0638994	0.703429	-3.99334	Hsp70-binding protein 1	HPBP1	Q9NZL4	23640	HSPBP1		seq.25446.34	-0.374143	9.62402	-2.07786	0.0549307	0.598945	-3.84124	Protein DDI1 homolog 2	DDI2	Q5TDH0	84301	DDI2		seq.4721.54	-0.14538	9.46168	-1.78614	0.0824001	0.885251	-4.12644	Trefoil factor 3	TFF3	Q07654	7033	TFF3		seq.18913.3	-0.0498867	6.97754	-2.1389	0.0359688	0.396598	-3.97982	Cyclin-H	Cyclin H	P51946	902
seq.11278.4	-0.202943	12.0467	-1.90927	0.0639349	0.703429	-3.99372	Collagen alpha-2(XI) chain	COL11A2	P13942	1302	COL11A2		seq.24669.12	-0.236752	10.4065	-2.07725	0.0549941	0.598945	-3.84209	DnaJ homolog subfamily C member 5B	DNJ5B	Q9UF47	85479	DNAJC5B		seq.24665.48	-0.0688178	6.7602	-1.786	0.0824236	0.885251	-4.12662	GTP-binding protein REM 1	REM1	O75628	28954	REM1		seq.5029.3	0.0974961	7.96948	2.1381	0.0360364	0.396598	-3.98137	Prolyl endopeptidase FAP	SEPR	Q12884	2191
seq.20425.12	0.0827401	6.55241	1.90903	0.0639658	0.703429	-3.99405	Hematopoietically-expressed homeobox protein HHEX	HHEX	Q03014	3087	HHEX		seq.3803.10	-0.443832	8.31403	-2.07604	0.0551197	0.598945	-3.84376	Cystatin-D	CYTD	P28325	1473	CST5		seq.22486.58	-0.163662	7.36466	-1.78523	0.0825494	0.885251	-4.12758	Keratin, type II cytoskeletal 6A	Keratin 6A	P02538	3853	KRT6A		seq.9123.18	0.0454327	6.88187	2.13687	0.03614	0.396598	-3.98374	Protein Dos	DOS	Q8N350	255057
seq.9335.28	0.240268	11.5708	1.90741	0.0641826	0.704291	-3.99636	Pregnancy-specific beta-1-glycoprotein 9	PSG9	Q00887	5678	PSG9		seq.13457.33	-0.299126	5.22386	-2.0755	0.0551751	0.598945	-3.84449	ETS-related transcription factor Elf-5	ELF5	Q9UKW6	2001	ELF5		seq.21229.5	-0.197953	8.02975	-1.78474	0.082631	0.885251	-4.12819	Transmembrane and immunoglobulin domain-containing protein 2	TMIG2	Q96BF3	126259	TMIGD2		seq.11542.11	0.0947853	8.85702	2.13642	0.0361779	0.396598	-3.98461	Transmembrane protein 230	TM230	Q96A57	29058
seq.22381.1	0.0585918	9.76404	1.90658	0.0642934	0.704291	-3.99755	Endoribonuclease LACTB2	LACB2	Q53H82	51110	LACTB2		seq.17380.2	-0.197204	10.9047	-2.07493	0.0552342	0.598945	-3.84527	Ubiquitin-conjugating enzyme E2 K	UBE2K	P61086	3093	UBE2K		seq.12389.4	-0.0737579	7.23962	-1.78331	0.0828674	0.885251	-4.12999	Origin recognition complex subunit 6	ORC6	Q9Y5N6	23594	ORC6		seq.17814.8	-0.0600033	10.6439	-2.13622	0.0361943	0.396598	-3.98498	3'(2'),5'-bisphosphate nucleotidase 1	BPNT1	O95861	10380
seq.24245.2	-0.136486	6.88434	-1.90609	0.0643577	0.704291	-3.99823	Kinesin light chain 3	KLC3	Q6P597	147700	KLC3		seq.13387.55	-0.268712	5.98827	-2.0747	0.0552591	0.598945	-3.8456	ETS homologous factor	EHF	Q9NZC4	26298	EHF		seq.13465.5	-0.357899	7.09954	-1.78299	0.0829204	0.885251	-4.13039	Calcipressin-1	CCP1	P53805	1827	RCAN1		seq.9890.8	0.0431135	7.04079	2.13501	0.0362968	0.396598	-3.98732	Tropomyosin alpha-3 chain	Tropomyosin alpha-3 chain	P06753	7170
seq.15486.126	0.329491	7.92494	1.9053	0.0644637	0.704291	-3.99936	Amiloride-sensitive amine oxidase [copper-containing]	ABP1	P19801	26	AOC1		seq.15539.15	-0.235326	8.53102	-2.07448	0.0552818	0.598945	-3.8459	SLIT and NTRK-like protein 1	SLIK1	Q96PX8	114798	SLITRK1		seq.12445.50	-0.0570522	7.01315	-1.78258	0.0829888	0.885251	-4.13091	Ankyrin repeat domain-containing protein 27	ANR27	Q96NW4	84079	ANKRD27		seq.5249.31	0.0865814	7.62328	2.13486	0.0363094	0.396598	-3.98761	Serine/threonine-protein kinase 17B	DRAK2	O94768	9262
seq.11218.84	-0.0601842	7.80928	-1.90479	0.0645324	0.704291	-4.00009	Thiopurine S-methyltransferase	TPMT	P51580	7172	TPMT		seq.17224.12	-0.417422	9.64423	-2.07238	0.0555006	0.598945	-3.84879	Mimecan	MIME	P20774	4969	OGN		seq.9790.28	-0.0880274	7.6192	-1.78169	0.0831354	0.885251	-4.13201	Serine/threonine-protein kinase BRSK2	BR serine/threonine kinase 2	Q8IWQ3	9024	BRSK2		seq.19280.29	-0.0641058	9.23266	-2.13387	0.036394	0.396598	-3.98953	Ubiquitin-conjugating enzyme E2 D3	UB2D3	P61077	7323
seq.8036.75	0.0734817	5.14972	1.90316	0.0647512	0.705612	-4.0024	Follitropin subunit beta	FSHB	P01225	2488	FSHB		seq.21739.7	0.175492	7.12416	2.07068	0.0556788	0.598945	-3.85114	Bifunctional UDP-N-acetylglucosamine 2-epimerase/N-acetylmannosamine kinase	GLCNE	Q9Y223	10020	GNE		seq.13698.28	-0.0666386	6.90307	-1.78136	0.0831906	0.885251	-4.13243	Dyslexia-associated protein KIAA0319-like protein	K319L	Q8IZA0	79932	KIAA0319L		seq.19295.32	0.120847	10.1989	2.13386	0.0363942	0.396598	-3.98954	Serine/threonine-protein phosphatase PP1-gamma catalytic subunit	PP1G	P36873	5501
seq.25057.2	0.0534637	7.50662	1.90061	0.0650947	0.70678	-4.00603	Alpha-actinin-4	ACTN4	O43707	81	ACTN4		seq.18880.81	-0.24311	11.0473	-2.0689	0.0558657	0.598945	-3.85359	Collagen Type III	Collagen Type III	P02461	1281	COL3A1		seq.3823.9	0.0769713	6.02918	1.77947	0.0835048	0.885251	-4.1348	Megakaryocyte-associated tyrosine-protein kinase	MATK	P42679	4145	MATK		seq.19492.5	-0.0803447	8.50363	-2.13262	0.0365001	0.396677	-3.99194	Kidney-associated antigen 1	KAAG1	Q9UBP8	353219
seq.10372.18	0.283563	9.2489	1.90058	0.0650989	0.70678	-4.00607	Signal transducer and activator of transcription 6	STAT6	P42226	6778	STAT6		seq.3807.1	0.506445	7.10628	2.06862	0.055895	0.598945	-3.85397	Fibroblast growth factor 23	FGF23	Q9GZV9	8074	FGF23		seq.24900.46	0.549904	6.84503	1.77871	0.0836311	0.885251	-4.13574	VPS9 domain-containing protein 1	VP9D1	Q9Y2B5	9605	VPS9D1		seq.11664.32	-0.0993845	9.76773	-2.13234	0.0365238	0.396677	-3.99247	ADP-ribosylation factor GTPase-activating protein 2	ARFG2	Q8N6H7	84364
seq.3069.52	0.200744	6.89287	1.90018	0.0651523	0.70678	-4.00663	Immunoglobulin M	IgM	P01871	3507 3512 50802 3535	IGHM		seq.4960.72	-0.474754	11.1812	-2.06822	0.0559373	0.598945	-3.85452	Annexin A1	annexin I	P04083	301	ANXA1		seq.4986.59	0.109032	5.31992	1.77777	0.0837878	0.885251	-4.13692	Focal adhesion kinase 1	FAK1	Q05397	5747	PTK2		seq.23187.9	-0.0622922	9.99943	-2.13184	0.0365664	0.396677	-3.99344	Deubiquitinating protein VCIP135	VCIP1	Q96JH7	80124
seq.10705.14	0.228386	5.72701	1.89876	0.0653445	0.706945	-4.00865	Alpha-N-acetylgalactosaminide alpha-2,6-sialyltransferase 3	SIA7C	Q8NDV1	256435	ST6GALNAC3		seq.8221.19	-0.452986	9.0891	-2.06701	0.056064	0.598945	-3.85618	Macrophage migration inhibitory factor	MIF	P14174	4282	MIF		seq.5080.131	0.131689	8.11506	1.77738	0.0838528	0.885251	-4.1374	Transmembrane glycoprotein NMB:Extracellular domain	GPNMB:ECD	Q14956	10457	GPNMB		seq.13114.50	0.0769972	8.78183	2.13111	0.0366288	0.396757	-3.99485	Lumican	Lumican	P51884	4060
seq.11568.2	0.135007	7.10212	1.89846	0.0653857	0.706945	-4.00908	Peptidyl-prolyl cis-trans isomerase FKBP1B	FKB1B	P68106	2281	FKBP1B		seq.17739.1	0.213921	9.61559	2.06675	0.0560916	0.598945	-3.85654	Hydroxyacyl-coenzyme A dehydrogenase, mitochondrial	HCDH	Q16836	3033	HADH		seq.25068.131	-0.080259	7.9483	-1.77708	0.0839038	0.885251	-4.13778	Glutamate dehydrogenase 2, mitochondrial	DHE4	P49448	2747	GLUD2		seq.20175.17	0.0929092	7.49827	2.12464	0.0371848	0.402176	-4.00729	Collagen alpha-3(IX) chain	CO9A3	Q14050	1299
seq.5437.63	-0.244411	9.7306	-1.89765	0.0654955	0.706945	-4.01022	Fatty acid-binding protein, heart	FABP	P05413	2170	FABP3		seq.10981.56	-0.266222	7.63734	-2.0666	0.0561078	0.598945	-3.85675	Pro-neuregulin-3, membrane-bound isoform	NRG3	P56975	10718	NRG3		seq.23176.17	0.291691	8.23748	1.77609	0.08407	0.885251	-4.13902	Beta-dystroglycan	Beta-dystroglycan	Q14118	1605	DAG1		seq.25886.11	0.0782712	7.20085	2.12297	0.0373297	0.403138	-4.0105	ATP-binding cassette sub-family D member 4	ABCD4	O14678	5826
seq.7240.2	-0.125227	6.21188	-1.89651	0.0656497	0.706945	-4.01183	Membrane-bound transcription factor site-1 protease	MBTP1	Q14703	8720	MBTPS1		seq.13460.4	-0.15864	10.3299	-2.06655	0.0561131	0.598945	-3.85682	Chondroadherin	CHAD	O15335	1101	CHAD		seq.6434.18	0.136539	6.68186	1.77564	0.084145	0.885251	-4.13958	Retina-specific copper amine oxidase	Amine oxidase	O75106	314	AOC2		seq.24265.6	-0.0597709	6.95304	-2.12155	0.0374532	0.403857	-4.01323	MAGUK p55 subfamily member 2	MPP2	Q14168	4355
seq.11089.7	0.194403	6.09165	1.89588	0.065736	0.706945	-4.01273	Immunoglobulin A	IgA	P01876|P01877	3493 3494	IGHA1|IGHA2		seq.12585.39	0.3984	6.14316	2.06603	0.0561678	0.598945	-3.85753	DNA excision repair protein ERCC-1	ERCC1	P07992	2067	ERCC1		seq.2571.12	0.117729	10.1493	1.77531	0.0841994	0.885251	-4.13999	Insulin-like growth factor-binding protein 3	IGFBP-3	P17936	3486	IGFBP3		seq.3852.19	0.128871	8.05376	2.12091	0.0375082	0.403857	-4.01444	DnaJ homolog subfamily B member 1	HSP 40	P25685	3337
seq.7019.13	0.120212	8.01084	1.89573	0.0657555	0.706945	-4.01294	Semaphorin-7A	Semaphorin-7A	O75326	8482	SEMA7A		seq.3714.49	-0.562253	8.4114	-2.06578	0.0561944	0.598945	-3.85788	Creatine kinase M-type:Creatine kinase B-type heterodimer	CK-MB	P12277|P06732	1152|1158	CKB|CKM		seq.5755.29	-0.11317	6.33006	-1.7752	0.0842185	0.885251	-4.14013	Gastric inhibitory polypeptide	GIP	P09681	2695	GIP		seq.7768.10	-0.0346549	7.64727	-2.11733	0.0378218	0.406627	-4.02131	Carboxypeptidase M	CBPM	P14384	1368
seq.5091.28	-0.137366	8.43694	-1.89408	0.0659814	0.708301	-4.01528	Leukocyte immunoglobulin-like receptor subfamily B member 2	ILT-4	Q8N423	10288	LILRB2		seq.15321.8	-0.218399	9.60138	-2.06571	0.056202	0.598945	-3.85797	Complexin-2	CPLX2	Q6PUV4	10814	CPLX2		seq.9869.28	0.202681	8.10558	1.7747	0.0843027	0.885251	-4.14076	Nuclear factor NF-kappa-B p105 subunit	NF-kappa-B p105	P19838	4790	NFKB1		seq.9907.216	0.0345752	7.21477	2.11534	0.0379968	0.407901	-4.02512	Tankyrase-1	Tankyrase-1	O95271	8658
seq.13958.5	-0.121844	5.71597	-1.8926	0.0661825	0.708301	-4.01736	Probable RNA-binding protein 46	RBM46	Q8TBY0	166863	RBM46		seq.18198.51	-0.23062	6.09831	-2.06507	0.0562692	0.598945	-3.85885	Hemoglobin subunit theta-1	HBAT	P09105	3049	HBQ1		seq.6172.7	-0.0801921	7.8675	-1.7744	0.0843529	0.885251	-4.14113	PolyUbiquitin K63-linked	PolyUbiquitin K63	P0CG48	7316	UBC		seq.19126.4	-0.0489298	8.92201	-2.1146	0.0380623	0.407996	-4.02654	Regulation of nuclear pre-mRNA domain-containing protein 1B	C20orf77	Q9NQG5	58490
seq.12572.236	-0.0562927	6.73983	-1.89209	0.0662525	0.708301	-4.01808	Embryonal Fyn-associated substrate	EFS	O43281	10278	EFS		seq.25416.5	0.254121	6.25447	2.06431	0.0563494	0.598945	-3.85989	Periaxin	PRAX	Q9BXM0	57716	PRX		seq.4318.12	0.189484	8.6897	1.77367	0.0844748	0.885251	-4.14204	Tyrosine-protein phosphatase non-receptor type 6	PTP-1C	P29350	5777	PTPN6		seq.4122.12	0.0466079	6.35444	2.11238	0.0382583	0.409489	-4.03078	Epithelial discoidin domain-containing receptor 1	discoidin domain receptor 1	Q08345	780
seq.7882.31	0.10397	8.20502	1.89179	0.0662947	0.708301	-4.01852	SLAM family member 7	SLAF7	Q9NQ25	57823	SLAMF7		seq.21237.24	-0.517458	9.21814	-2.06331	0.0564559	0.598945	-3.86127	Protein-arginine deiminase type-4	PADI4	Q9UM07	23569	PADI4		seq.17817.22	-0.0721992	7.59243	-1.77359	0.0844887	0.885251	-4.14214	DNA damage-inducible transcript 4 protein	DDIT4	Q9NX09	54541	DDIT4		seq.22371.46	0.115451	9.44263	2.11097	0.0383834	0.409907	-4.03347	Protein FAM110A	F110A	Q9BQ89	83541
seq.11590.5	-0.103285	7.21547	-1.89122	0.0663725	0.708301	-4.01932	Probable RNA-binding protein 23	RBM23	Q86U06	55147	RBM23		seq.5092.51	-0.217066	8.11803	-2.0606	0.0567444	0.598945	-3.86499	Protein jagged-1:Extracellular domain	JAG1:ECD	P78504	182	JAG1		seq.21876.266	0.153064	7.26996	1.77121	0.0848902	0.885251	-4.14511	PRKCA-binding protein	PICK1	Q9NRD5	9463	PICK1		seq.24454.27	0.204368	6.92222	2.11066	0.038411	0.409907	-4.03406	Probable bifunctional methylenetetrahydrofolate dehydrogenase/cyclohydrolase 2	MTD2L	Q9H903	441024
seq.3208.2	0.0557713	6.9259	1.88906	0.0666692	0.709241	-4.02237	Matrilin-3	MATN3	O15232	4148	MATN3		seq.8814.33	-0.365189	8.34681	-2.06007	0.0568003	0.598945	-3.86571	Proactivator polypeptide-like 1	SAPL1	Q6NUJ1	768239	PSAPL1		seq.19437.61	-0.167337	6.71799	-1.77097	0.0849312	0.885251	-4.14541	Isoform L-VEGF165	L-VEGF165	P15692	7422	VEGFA		seq.13055.53	-0.0732188	6.45716	-2.10965	0.0385015	0.410266	-4.036	PH and SEC7 domain-containing protein 1	PSD1	A5PKW4	5662
seq.3448.13	0.111696	9.29591	1.88749	0.0668859	0.709241	-4.02459	Insulin receptor	IR	P06213	3643	INSR		seq.11184.51	0.501986	10.2048	2.05819	0.0570016	0.598945	-3.8683	Chromogranin-A	CgA	P10645	1113	CHGA		seq.8807.13	0.129961	5.95771	1.77084	0.084952	0.885251	-4.14556	Sorting nexin-1	SNX1	Q13596	6642	SNX1		seq.9061.3	-0.0344073	6.9212	-2.10805	0.0386445	0.41067	-4.03906	Rho guanine nucleotide exchange factor 10	ARHGA	O15013	9639
seq.9402.18	0.102003	6.26459	1.88511	0.0672148	0.709241	-4.02794	Discoidin, CUB and LCCL domain-containing protein 1	DCBD1	Q8N8Z6	285761	DCBLD1		seq.24211.25	0.271879	7.69897	2.05799	0.0570225	0.598945	-3.86857	Hydroxymethylglutaryl-CoA lyase, mitochondrial	HMGCL	P35914	3155	HMGCL		seq.14135.3	-0.0609482	6.61242	-1.77074	0.0849693	0.885251	-4.14569	Relaxin receptor 1	RXFP1	Q9HBX9	59350	RXFP1		seq.20967.137	-0.0625343	7.49622	-2.10795	0.0386533	0.41067	-4.03925	Proteasome assembly chaperone 4	PSMG4	Q5JS54	389362
seq.9745.20	-0.224357	7.27927	-1.88511	0.0672159	0.709241	-4.02795	Eukaryotic translation initiation factor 4E type 2	IF4E2	O60573	9470	EIF4E2		seq.20517.1	-0.197406	11.2194	-2.05741	0.057085	0.598945	-3.86937	Desmoglein-2	Desmoglein-2	Q14126	1829	DSG2		seq.16605.2	-0.0832342	6.89972	-1.76907	0.0852527	0.885251	-4.14778	Complement C1q and tumor necrosis factor-related protein 9A	C1T9A	P0C862	338872	C1QTNF9		seq.11219.95	0.0911794	8.13208	2.10336	0.0390658	0.414442	-4.04799	Fibroblast growth factor-binding protein 3	FGFP3	Q8TAT2	143282
seq.19587.12	0.107656	8.586	1.88461	0.0672841	0.709241	-4.02864	Importin subunit alpha-5	IMA5	P52294	3836	KPNA1		seq.12381.26	-0.317694	8.43841	-2.0574	0.0570864	0.598945	-3.86938	Carbonyl reductase [NADPH] 1	CBR1	P16152	873	CBR1		seq.10565.19	0.20903	7.72686	1.76827	0.085388	0.885251	-4.14877	SLIT and NTRK-like protein 3	SLIK3	O94933	22865	SLITRK3		seq.22816.4	-0.0365839	7.99195	-2.09744	0.0396032	0.419526	-4.05924	Tripartite motif-containing protein 54	TRI54	Q9BYV2	57159
seq.6380.23	0.422812	9.90905	1.88427	0.0673322	0.709241	-4.02913	Peptidyl-tRNA hydrolase ICT1, mitochondrial	ICT1	Q14197	3396	MRPL58		seq.9768.5	-0.0910175	6.85577	-2.05691	0.0571391	0.598945	-3.87006	Interleukin-10 receptor subunit alpha:Cytoplasmic domain	IL-10 Ra:CD	Q13651	3587	IL10RA		seq.9126.171	0.284835	6.65355	1.76746	0.0855251	0.885251	-4.14978	5'-nucleotidase domain-containing protein 3	NT5D3	Q86UY8	51559	NT5DC3		seq.5747.67	0.0463171	6.73201	2.09636	0.0397023	0.41996	-4.0613	Osteocalcin	Osteocalcin	P02818	632
seq.8906.60	0.280096	8.79016	1.88319	0.0674822	0.709241	-4.03065	Leucine-rich repeat and transmembrane domain-containing protein 2	LRTM2	Q8N967	654429	LRTM2		seq.21765.10	-0.822791	8.30783	-2.05686	0.0571441	0.598945	-3.87012	Ubiquitin carboxyl-terminal hydrolase CYLD	CYLD	Q9NQC7	1540	CYLD		seq.12415.122	-0.06065	8.21346	-1.76733	0.0855467	0.885251	-4.14993	Endothelial differentiation-related factor 1	EDF1	O60869	8721	EDF1		seq.10916.44	0.106461	7.8613	2.09526	0.0398027	0.420405	-4.06338	Secretory phospholipase A2 receptor	PLA2R	Q13018	22925
seq.13966.30	0.0453964	7.17457	1.88275	0.0675432	0.709241	-4.03127	Myomesin-3	MYOM3	Q5VTT5	127294	MYOM3		seq.13485.20	-0.136617	7.72137	-2.05638	0.0571958	0.598945	-3.87078	Transmembrane protein 87B	TM87B	Q96K49	84910	TMEM87B		seq.6627.25	-0.20757	8.46815	-1.76732	0.0855487	0.885251	-4.14995	Inactive pancreatic lipase-related protein 1	LIPR1	P54315	5407	PNLIPRP1		seq.24479.25	-0.051738	7.68537	-2.0932	0.039992	0.421347	-4.06728	Transmembrane protein 225B	T225B	P0DP42	100289187
seq.20165.4	0.0960126	7.59427	1.88042	0.0678688	0.709241	-4.03455	Dihydropyrimidinase	DPYS	Q14117	1807	DPYS		seq.7131.8	0.51288	7.34372	2.05542	0.0572992	0.598945	-3.8721	Cholesteryl ester transfer protein	CETP	P11597	1071	CETP		seq.12670.15	-0.117649	6.03891	-1.76703	0.0855977	0.885251	-4.15031	Cell cycle checkpoint protein RAD1	RAD1	O60671	5810	RAD1		seq.18837.9	-0.133939	8.84897	-2.09302	0.0400087	0.421347	-4.06763	Small glutamine-rich tetratricopeptide repeat-containing protein beta	SGTB	Q96EQ0	54557
seq.6525.17	0.146633	8.13025	1.87835	0.0681593	0.709241	-4.03747	Dual specificity protein phosphatase 13 isoform A	DUSP13	Q6B8I1	51207	DUSP13		seq.14116.129	-0.406081	7.47108	-2.05408	0.057443	0.598945	-3.87393	Protein S100-A4	S100A4	P26447	6275	S100A4		seq.11666.72	-0.0542326	8.01792	-1.76667	0.085659	0.885251	-4.15076	Regulator of G-protein signaling 8	RGS8	P57771	85397	RGS8		seq.11202.70	0.0950268	6.94855	2.09186	0.0401164	0.421507	-4.06984	T-box transcription factor TBX5	TBX5	Q99593	6910
seq.21856.59	0.0613979	7.50445	1.87818	0.0681826	0.709241	-4.0377	Ketohexokinase	KHK	P50053	3795	KHK		seq.21770.18	-0.294871	6.83693	-2.0539	0.0574628	0.598945	-3.87419	Galactosylgalactosylxylosylprotein 3-beta-glucuronosyltransferase 1	B3GA1	Q9P2W7	27087	B3GAT1		seq.5703.26	0.0998664	5.53101	1.76599	0.0857747	0.885251	-4.1516	Noelin	NOE1	Q99784	10439	OLFM1		seq.21628.6	-0.0556112	7.23774	-2.09072	0.0402215	0.421507	-4.07199	Eukaryotic translation elongation factor 1 epsilon-1	MCA3	O43324	9521
seq.20382.8	-0.252797	6.61681	-1.87719	0.0683217	0.709241	-4.03909	Motile sperm domain-containing protein 1	MSPD1	Q9UJG1	56180	MOSPD1		seq.8587.21	-0.126183	6.99314	-2.05332	0.0575248	0.598945	-3.87497	Serine protease inhibitor Kazal-type 14	ISK52	Q6IE38	408187	SPINK14		seq.21206.218	-0.0500547	7.21775	-1.76562	0.0858383	0.885251	-4.15206	HCLS1-associated protein X-1	HAX1	O00165	10456	HAX1		seq.20380.50	-0.0904084	8.2548	-2.09003	0.0402859	0.421507	-4.07331	Protein LSM12 homolog	LSM12	Q3MHD2	124801
seq.25414.11	0.170255	6.86688	1.87653	0.0684151	0.709241	-4.04002	Late cornified envelope protein 3B	LCE3B	Q5TA77	353143	LCE3B		seq.10743.13	-0.254864	7.63988	-2.05323	0.057535	0.598945	-3.8751	SLIT and NTRK-like protein 1	SLIK1	Q96PX8	114798	SLITRK1		seq.2871.73	0.127594	8.22288	1.76514	0.0859203	0.885251	-4.15266	DNA repair protein RAD51 homolog 1	RAD51	Q06609	5888	RAD51		seq.10637.50	0.189454	5.36123	2.08983	0.0403037	0.421507	-4.07367	UPF0577 protein KIAA1324:Extracellular domain	K1324:ECD	Q6UXG2	57535
seq.6342.10	0.109112	6.25544	1.87603	0.0684847	0.709241	-4.04072	Nephronectin	Nephronectin	Q6UXI9	255743	NPNT		seq.10741.22	-0.409768	5.8084	-2.05304	0.0575558	0.598945	-3.87537	Macrophage colony-stimulating factor 1	CSF-1	P09603	1435	CSF1		seq.7891.45	0.060922	6.31148	1.76377	0.0861544	0.885251	-4.15437	UDP-glucuronosyltransferase 1-6	UGT 1A6	P19224	54578	UGT1A6		seq.5733.61	-0.0575234	7.51322	-2.0897	0.0403161	0.421507	-4.07393	Interferon alpha-10	IFN10	P01566	3446
seq.13672.3	0.0503189	7.31556	1.87602	0.0684867	0.709241	-4.04074	Heat shock 70 kDa protein 6	HSP76	P17066	3310	HSPA6		seq.8273.84	0.153911	7.23523	2.05302	0.0575578	0.598945	-3.87539	Interleukin-31 receptor subunit alpha	IL31R	Q8NI17	133396	IL31RA		seq.4156.74	0.0981631	5.87987	1.76361	0.086182	0.885251	-4.15457	Transforming growth factor beta-2	TGF-b2	P61812	7042	TGFB2		seq.11212.7	-0.103233	8.89396	-2.08816	0.0404594	0.422393	-4.07684	Thioredoxin domain-containing protein 5	TXND5	Q8NBS9	81567
seq.7152.5	0.104285	7.92123	1.87544	0.0685682	0.709241	-4.04155	Hepatitis A virus cellular receptor 2	TIMD3	Q8TDQ0	84868	HAVCR2		seq.6620.82	-0.380818	9.06176	-2.05204	0.0576635	0.598945	-3.87673	Leucine-rich repeat and immunoglobulin-like domain-containing nogo receptor-interacting protein 1	LIGO1	Q96FE5	84894	LINGO1		seq.9524.46	-0.0836478	6.9514	-1.76354	0.0861933	0.885251	-4.15465	Putative spermatogenesis-associated protein 31D4	S31D4	Q6ZUB0	389761	SPATA31D4		seq.8467.9	0.0600876	7.21581	2.08538	0.0407185	0.424485	-4.08209	Inhibin beta A chain:Inhibin beta B chain heterodimer	Activin AB	P08476|P09529	3624|3625
seq.12471.47	0.0720199	7.92649	1.87514	0.0686105	0.709241	-4.04197	Double-stranded RNA-binding protein Staufen homolog 1	STAU1	O95793	6780	STAU1		seq.23596.17	-0.114522	6.04162	-2.05024	0.0578591	0.598945	-3.8792	Coiled-coil domain-containing protein 89	CCD89	Q8N998	220388	CCDC89		seq.18210.12	-0.0503431	6.09953	-1.76332	0.0862313	0.885251	-4.15492	Spindlin-1	SPIN1	Q9Y657	10927	SPIN1		seq.7965.25	-0.0686971	8.57062	-2.08384	0.0408627	0.42503	-4.085	Hemoglobin subunit theta-1	HBAT	P09105	3049
seq.14286.2	0.142055	6.5058	1.87492	0.0686412	0.709241	-4.04227	Nuclear factor of activated T-cells, cytoplasmic 1	NF-ATc1	O95644	4772	NFATC1		seq.15553.22	0.131974	6.32144	2.04928	0.0579625	0.598945	-3.88051	Acetylcholinesterase	ACES	P22303	43	ACHE		seq.7020.13	0.0785706	5.47238	1.76329	0.0862366	0.885251	-4.15496	Carbohydrate sulfotransferase 5	CHST5	Q9GZS9	23563	CHST5		seq.11128.29	0.13382	6.84437	2.08357	0.0408886	0.42503	-4.08552	Transmembrane protein 132C:Cytoplasmic domain	T132C:CD	Q8N3T6	92293
seq.7092.7	-0.154065	6.68269	-1.87445	0.068708	0.709241	-4.04294	Protein disulfide-isomerase-like protein of the testis	PDILT	Q8N807	204474	PDILT		seq.12604.16	-0.114882	7.18869	-2.04907	0.0579856	0.598945	-3.8808	Polycomb protein SCMH1	SCMH1	Q96GD3	22955	SCMH1		seq.14192.31	-0.0579618	8.36798	-1.76112	0.0866078	0.885251	-4.15765	Phosducin-like protein 2	PDCL2	Q8N4E4	132954	PDCL2		seq.9224.20	0.0497279	7.35219	2.08169	0.0410649	0.426248	-4.08906	Prolactin receptor	Prolactin Receptor	P16471	5618
seq.24711.21	-0.117995	5.7648	-1.87305	0.0689068	0.709241	-4.04491	Short stature homeobox protein	SHOX	O15266	6473	SHOX		seq.12784.10	0.532407	7.29599	2.04903	0.0579898	0.598945	-3.88085	Amyloid beta A4 precursor protein-binding family B member 3:Phosphotyrosine Interaction Domain 1,Isoform II	APBB3:PID 1	O95704	10307	APBB3		seq.13748.4	0.15137	5.51899	1.76063	0.0866927	0.885251	-4.15826	C-C motif chemokine 8	MCP-2	P80075	6355	CCL8		seq.11361.73	-0.086037	10.1367	-2.08071	0.0411577	0.426597	-4.09091	Thymidine phosphorylase	TP	P19971	1890
seq.20939.113	0.228006	7.00762	1.87261	0.0689693	0.709241	-4.04552	H/ACA ribonucleoprotein complex subunit 2	NHP2	Q9NX24	55651	NHP2		seq.20454.24	0.176323	6.99813	2.04881	0.0580137	0.598945	-3.88115	SOSS complex subunit B2	SOSB2	Q96AH0	64859	NABP1		seq.6462.12	-0.10385	7.3487	-1.7594	0.0869042	0.885251	-4.15979	Metalloproteinase inhibitor 4	TIMP-4	Q99727	7079	TIMP4		seq.21128.2	-0.128672	9.18342	-2.07732	0.0414795	0.429315	-4.09731	CDK2	CDK2	P24941	1017
seq.23622.128	0.217133	9.22282	1.87241	0.0689975	0.709241	-4.0458	SOSS complex subunit C	SOSSC	Q9NRY2	58493	INIP		seq.19819.7	0.160576	9.13	2.04866	0.0580309	0.598945	-3.88137	Regulator of G-protein signaling 21	RGS21	Q2M5E4	431704	RGS21		seq.3419.49	-0.09104	8.33951	-1.75937	0.0869089	0.885251	-4.15982	Calcium/calmodulin-dependent protein kinase type II subunit delta	CAMK2D	Q13557	817	CAMK2D		seq.6998.106	0.0424997	8.11921	2.07608	0.0415971	0.429916	-4.09964	Aspartyl/asparaginyl beta-hydroxylase	HAAH	Q12797	444
seq.16304.6	0.279469	7.64072	1.87229	0.0690137	0.709241	-4.04596	Leucine-rich repeat-containing G-protein coupled receptor 4	LGR4	Q9BXB1	55366	LGR4		seq.23272.8	-0.44616	8.55299	-2.04855	0.0580427	0.598945	-3.88152	Protein DPCD	DPCD	Q9BVM2	25911	DPCD		seq.19253.82	-0.142458	7.18282	-1.75933	0.0869162	0.885251	-4.15987	Ras-related protein Rab-2B	RAB2B	Q8WUD1	84932	RAB2B		seq.24979.17	-0.0798932	9.78352	-2.07345	0.0418488	0.431487	-4.10459	Eukaryotic translation initiation factor 3 subunit B	EIF3B	P55884	8662
seq.16908.5	0.229585	7.67202	1.87217	0.0690313	0.709241	-4.04614	Oligodendrocyte-myelin glycoprotein	OMGP	P23515	4974	OMG		seq.19748.3	-0.255699	8.68052	-2.04597	0.0583238	0.598945	-3.88504	Diphosphomevalonate decarboxylase	ERG19	P53602	4597	MVD		seq.14150.7	0.351232	8.8337	1.75931	0.0869201	0.885251	-4.1599	Interleukin-36 alpha	IL-1F6	Q9UHA7	27179	IL36A		seq.19590.46	0.245804	7.19517	2.07324	0.0418687	0.431487	-4.10498	Pulmonary surfactant-associated protein D	SP-D	P35247	6441
seq.15521.4	0.130994	7.74715	1.8712	0.0691689	0.709241	-4.0475	Calsyntenin-1	Alcadein alpha-1	O94985	22883	CLSTN1		seq.6256.9	0.125458	10.1398	2.04592	0.0583296	0.598945	-3.88512	Lymphocyte antigen 6 complex locus protein G6c	LY66C	O95867	80740	LY6G6C		seq.15363.32	0.217482	7.79411	1.75898	0.0869766	0.885251	-4.16031	Apolipoprotein A-V	Apo A-V	Q6Q788	116519	APOA5		seq.22787.39	0.0648286	6.19219	2.07256	0.0419342	0.431545	-4.10626	Sperm protein associated with the nucleus on the X chromosome N3	SPXN3	Q5MJ09	139067
seq.15688.30	0.0762633	5.98598	1.87039	0.0692842	0.709241	-4.04863	Protein ERGIC-53	Mannose-binding lectin	P49257	3998	LMAN1		seq.10364.6	0.209518	8.75607	2.04582	0.0583408	0.598945	-3.88526	Mothers against decapentaplegic homolog 2	SMAD2	Q15796	4087	SMAD2		seq.23629.4	-0.0640514	6.70356	-1.75889	0.086991	0.885251	-4.16041	Vimentin-type intermediate filament-associated coiled-coil protein	VMAC	Q2NL98	400673	VMAC		seq.19614.8	0.0860663	11.8208	2.07097	0.0420871	0.43195	-4.10925	Transcobalamin-1	Holo-TC I	P20061	6947
seq.16594.44	-0.150142	6.4555	-1.87034	0.0692914	0.709241	-4.0487	Fas apoptotic inhibitory molecule 1	FAIM1	Q9NVQ4	55179	FAIM		seq.20439.14	-0.192952	10.6709	-2.04558	0.0583669	0.598945	-3.88558	Proline synthase co-transcribed bacterial homolog protein	PROSC	O94903	11212	PLPBP		seq.8888.33	-0.0503795	6.9976	-1.75839	0.0870774	0.885251	-4.16103	Small integral membrane protein 9	CX068	A6NGZ8	100132963	SMIM9		seq.25962.51	-0.146899	8.32427	-2.0709	0.0420932	0.43195	-4.10937	Serine/threonine-protein kinase WNK1	WNK1	Q9H4A3	65125
seq.15653.9	-0.180867	10.3123	-1.86959	0.0693981	0.709241	-4.04975	Collagen alpha-1(X) chain	COAA1	Q03692	1300	COL10A1		seq.25960.15	-0.270242	8.53404	-2.04376	0.0585661	0.600136	-3.88807	Plastin-3	T-plastin	P13797	5358	PLS3		seq.10479.18	-0.141579	8.08812	-1.75713	0.0872964	0.885251	-4.1626	Stromelysin-2	MMP-10	P09238	4319	MMP10		seq.14157.21	0.0564061	9.16131	2.06895	0.0422818	0.433069	-4.11304	14-3-3 protein epsilon	14-3-3E	P62258	7531
seq.3313.21	-0.25111	9.92068	-1.86945	0.0694177	0.709241	-4.04994	Ficolin-2	FCN2	Q15485	2220	FCN2		seq.3323.37	-0.685348	9.07696	-2.03997	0.0589835	0.603556	-3.89325	Low-density lipoprotein receptor-related protein 8	LRP8	Q14114	7804	LRP8		seq.25253.17	-0.0897489	7.23168	-1.75678	0.0873566	0.885251	-4.16303	Guanine nucleotide-binding protein G(s) subunit alpha isoforms	GNAS	Q5JWF2|P63092	2778|2778	GNAS|GNAS		seq.7898.29	-0.0411307	7.12436	-2.06853	0.0423224	0.433069	-4.11383	Nuclear protein MDM1	MDM1	Q8TC05	56890
seq.9017.58	0.187816	7.14781	1.86905	0.0694747	0.709241	-4.0505	Lactase-phlorizin hydrolase	LPH	P09848	3938	LCT		seq.14042.11	-0.3888	8.96371	-2.03813	0.0591869	0.603885	-3.89576	Secreted frizzled-related protein 1	SARP-2	Q8N474	6422	SFRP1		seq.12766.33	0.188479	5.67492	1.75654	0.0873973	0.885251	-4.16332	Probable G-protein coupled receptor 142	GP142	Q7Z601	350383	GPR142		seq.20385.21	-0.0844058	7.82934	-2.06698	0.0424731	0.433995	-4.11674	Ceramide-1-phosphate transfer protein	CPTP	Q5TA50	80772
seq.10876.300	0.355766	6.63334	1.86882	0.0695084	0.709241	-4.05083	BRCA1-associated ATM activator 1	BRAT1	Q6PJG6	221927	BRAT1		seq.23264.42	0.161249	7.59122	2.0379	0.0592123	0.603885	-3.89608	Mediator of RNA polymerase II transcription subunit 10	MED10	Q9BTT4	84246	MED10		seq.24487.95	-0.128278	7.28133	-1.75644	0.0874149	0.885251	-4.16345	Biogenesis of lysosome-related organelles complex 1 subunit 3	BL1S3	Q6QNY0	388552	BLOC1S3		seq.18895.54	-0.132515	6.36173	-2.06601	0.0425668	0.434338	-4.11855	Glutathione S-transferase Mu 4	GSTM4	Q03013	2948
seq.2851.63	-0.215208	9.34679	-1.86514	0.0700359	0.710468	-4.05599	C5a anaphylatoxin	C5a	P01031	727	C5		seq.7787.25	0.230505	7.47014	2.03741	0.0592667	0.603885	-3.89675	Leukocyte immunoglobulin-like receptor subfamily A member 5	LIRA5	A6NI73	353514	LILRA5		seq.20996.107	-0.060248	7.259	-1.75564	0.0875537	0.885251	-4.16444	Succinate dehydrogenase assembly factor 1, mitochondrial	SDHF1	A6NFY7	644096	SDHAF1		seq.3413.50	-0.0537795	8.04805	-2.06467	0.0426975	0.435057	-4.12107	Bcl-2-related protein A1	BFL1	Q16548	597
seq.11716.28	0.0835296	6.65385	1.86501	0.070054	0.710468	-4.05616	Leucine-rich repeat, immunoglobulin-like domain and transmembrane domain-containing protein 2	LRIT2	A6NDA9	340745	LRIT2		seq.12753.6	0.163614	6.90457	2.03469	0.0595698	0.605453	-3.90047	Amyloid beta A4 precursor protein-binding family B member 2:Phosphotyrosine Interaction Domain 1	APBB2:PID 1	Q92870	323	APBB2		seq.4543.65	0.0882575	6.53221	1.75557	0.0875662	0.885251	-4.16453	Collagen alpha-1(XXIII) chain	CONA1	Q86Y22	91522	COL23A1		seq.12882.7	0.0499598	8.00485	2.062	0.042959	0.436904	-4.12607	Poly [ADP-ribose] polymerase 11	PAR11	Q9NR21	57097
seq.12775.6	-0.189756	8.65825	-1.86411	0.0701831	0.710468	-4.05742	High mobility group protein B3	HMGB3	O15347	3149	HMGB3		seq.9749.190	0.152168	8.60806	2.03356	0.0596948	0.605453	-3.902	Plastin-2	L-plastin	P13796	3936	LCP1		seq.9930.48	-0.355815	6.52593	-1.75538	0.0875994	0.885251	-4.16477	Gamma-aminobutyric acid type B receptor subunit 2:Cytoplasmic domain	GABR2:CD	O75899	9568	GABBR2		seq.9211.19	-0.0598663	10.9742	-2.06066	0.0430897	0.436904	-4.12857	Pigment epithelium-derived factor	PEDF	P36955	5176
seq.21367.63	0.126687	6.56106	1.86365	0.0702496	0.710468	-4.05806	Nuclear receptor-binding factor 2	NRBF2	Q96F24	29982	NRBF2		seq.9211.19	-0.152564	10.908	-2.03284	0.0597755	0.605453	-3.90298	Pigment epithelium-derived factor	PEDF	P36955	5176	SERPINF1		seq.2844.53	-0.124022	8.67783	-1.75522	0.0876272	0.885251	-4.16497	Tyrosine-protein kinase receptor Tie-1, soluble	sTie-1	P35590	7075	TIE1		seq.6404.20	0.0693399	7.0767	2.06063	0.0430935	0.436904	-4.12864	C1q-related factor	C1QRF	O75973	10882
seq.2827.23	0.130438	7.29997	1.86261	0.0703999	0.710468	-4.05952	Fractalkine	Fractalkine/CX3CL-1	P78423	6376	CX3CL1		seq.21356.6	-0.115567	6.16978	-2.03245	0.0598192	0.605453	-3.90351	B9 domain-containing protein 2	B9D2	Q9BPU9	80776	B9D2		seq.11283.13	-0.0725839	7.14379	-1.754	0.0878391	0.885251	-4.16648	DDB1- and CUL4-associated factor 5	DCAF5	Q96JK2	8816	DCAF5		seq.2696.87	-0.0646565	6.49368	-2.05919	0.0432351	0.436904	-4.13133	Persephin	Persephin	O60542	5623
seq.7185.29	0.160431	10.6698	1.86198	0.0704905	0.710468	-4.06039	Platelet glycoprotein V	GPV	P40197	2814	GP5		seq.2944.66	-0.347893	8.70462	-2.03226	0.0598403	0.605453	-3.90377	Neuroblastoma suppressor of tumorigenicity 1	DAN	P41271	100532736	NBL1		seq.12627.97	-0.338	6.89389	-1.75039	0.0884671	0.885251	-4.17093	Ubiquitin-like modifier-activating enzyme ATG7	ATG7	O95352	10533	ATG7		seq.7178.59	0.0853533	7.08322	2.05897	0.0432563	0.436904	-4.13173	Protein DEPP	DEPP	Q9NTK1	11067
seq.22485.1	-0.166227	6.67643	-1.86177	0.0705216	0.710468	-4.06069	BTB/POZ domain-containing protein KCTD7	KCTD7	Q96MP8	154881	KCTD7		seq.22788.10	-0.186312	7.5271	-2.03117	0.0599633	0.605848	-3.90527	Sulfotransferase 6B1	ST6B1	Q6IMI4	391365	SULT6B1		seq.6597.24	-0.269425	7.5605	-1.75027	0.0884885	0.885251	-4.17108	Membrane protein FAM174A	TM157	Q8TBP5	345757	FAM174A		seq.7826.1	0.087695	6.55067	2.0589	0.0432635	0.436904	-4.13187	Serine/threonine-protein kinase DCLK3	DCLK3	Q9C098	85443
seq.10070.22	0.0804443	6.99201	1.86144	0.0705683	0.710468	-4.06114	1-phosphatidylinositol 4,5-bisphosphate phosphodiesterase gamma-2	PLCG2	P16885	5336	PLCG2		seq.10866.60	0.16112	9.28481	2.02888	0.0602202	0.607593	-3.90838	Serine/threonine-protein phosphatase 4 regulatory subunit 3A	P4R3A	Q6IN85	55671	PPP4R3A		seq.8885.6	-0.126777	8.10563	-1.75021	0.088499	0.885251	-4.17115	Voltage-dependent calcium channel subunit alpha-2/delta-3	CA2D3	Q8IZS8	55799	CACNA2D3		seq.14082.56	-0.0465508	9.09677	-2.0585	0.0433028	0.436904	-4.13261	Talin-2	TLN2	Q9Y4G6	83660
seq.7919.278	0.127648	5.84397	1.86124	0.0705974	0.710468	-4.06143	Protein FAM3D	FAM3D	Q96BQ1	131177	FAM3D		seq.8458.16	-0.318906	8.94069	-2.02796	0.0603243	0.607753	-3.90964	Alpha-synuclein	a-Synuclein	P37840	6622	SNCA		seq.3681.87	-0.0885004	9.98526	-1.7501	0.088519	0.885251	-4.17129	Kallikrein-14	kallikrein 14	Q9P0G3	43847	KLK14		seq.21751.6	0.0581786	7.24563	2.05774	0.043378	0.437052	-4.13403	USP12/WDR48 Complex	USP12/WDR48 Complex	O75317|Q8TAF3	219333|57599
seq.4920.10	-0.135866	7.48849	-1.86113	0.0706134	0.710468	-4.06158	Lysozyme C	Lysozyme	P61626	4069	LYZ		seq.19361.78	-0.19517	11.7343	-2.02724	0.0604047	0.607753	-3.91061	Matrilin-3	MATN3	O15232	4148	MATN3		seq.6119.14	-0.0808516	7.50079	-1.74959	0.0886075	0.885251	-4.17192	MAM domain-containing protein 2	MAMC2	Q7Z304	256691	MAMDC2		seq.9864.38	0.132224	8.2304	2.05595	0.0435555	0.437722	-4.13738	Tetratricopeptide repeat protein 1	TTC1	Q99614	7265
seq.22984.10	0.0912007	11.32	1.8581	0.0710526	0.71389	-4.0658	Eukaryotic initiation factor 4A-II	IF4A2	Q14240	1974	EIF4A2		seq.17777.31	-0.179296	7.39661	-2.02523	0.0606318	0.608007	-3.91335	Serine dehydratase-like	SDSL	Q96GA7	113675	SDSL		seq.2775.54	0.0693232	5.87004	1.74955	0.0886138	0.885251	-4.17196	Interleukin-17F	IL-17F	Q96PD4	112744	IL17F		seq.13473.55	-0.0286111	7.30101	-2.05584	0.0435659	0.437722	-4.13757	Inositol-trisphosphate 3-kinase A	IP3KA	P23677	3706
seq.6471.53	-0.463516	8.14087	-1.85682	0.0712388	0.714766	-4.06758	Complement factor H-related protein 4	FHR4	Q92496	10877	CFHR4		seq.21895.36	0.153958	7.7615	2.02474	0.0606878	0.608007	-3.91402	Interferon lambda-4	IFNL4	K9M1U5	101180976	None		seq.9848.22	0.148466	6.69166	1.74951	0.0886217	0.885251	-4.17202	Cyclin-H	Cyclin H	P51946	902	CCNH		seq.25076.2	-0.124329	9.44199	-2.05519	0.0436311	0.437768	-4.1388	Selenium-binding protein 1	Selenium-binding protein 1	Q13228	8991
seq.15559.5	0.120209	7.94435	1.85604	0.0713539	0.714926	-4.06868	Anthrax toxin receptor 2	ANTR2	P58335	118429	ANTXR2		seq.2831.29	-0.252652	7.83615	-2.02425	0.0607437	0.608007	-3.91469	Kallikrein-11	Kallikrein 11	Q9UBX7	11012	KLK11		seq.14102.6	0.14259	7.02575	1.74894	0.0887213	0.885251	-4.17272	Granulysin	Granulysin	P22749	10578	GNLY		seq.20531.5	-0.0651506	6.52368	-2.05336	0.0438124	0.438976	-4.1422	SLAM family member 9	SLAF9	Q96A28	89886
seq.6545.58	0.112267	7.03273	1.85529	0.0714634	0.715031	-4.06973	Major prion protein	PRIO	P04156	5621	PRNP		seq.21232.39	-0.398286	6.44724	-2.02404	0.060767	0.608007	-3.91497	Benign Prostate specific Antigen	BPSA	P07288	354	KLK3		seq.4985.11	0.327688	7.29684	1.74814	0.088861	0.885251	-4.1737	Fatty acid-binding protein, epidermal	FABPE	Q01469	2171	FABP5		seq.9092.33	-0.0362885	8.50211	-2.05251	0.0438977	0.43922	-4.14379	Angiopoietin-related protein 1:N-term	ANGL1:N-term	O95841	9068
seq.10455.196	0.25156	6.67102	1.85394	0.0716611	0.716016	-4.0716	Interleukin-31	IL-31	Q6EBC2	386653	IL31		seq.21360.27	0.166729	7.17408	2.02302	0.0608831	0.608325	-3.91636	Sperm antigen with calponin homology and coiled-coil domains 1	SPEC1	Q5M775	92521	SPECC1		seq.22568.7	-0.0844321	6.56708	-1.74696	0.0890692	0.885251	-4.17516	Desmoglein-4	DSG4	Q86SJ6	147409	DSG4		seq.3450.4	-0.0710564	8.22931	-2.04976	0.0441734	0.441367	-4.14892	Kallikrein-6	Kallikrein 6	Q92876	5653
seq.9889.42	-0.176502	5.66914	-1.85054	0.0721597	0.716799	-4.07632	Actin filament-associated protein 1-like 1	AF1L1	Q8TED9	134265	AFAP1L1		seq.8013.9	0.129413	8.20483	2.02065	0.0611536	0.610183	-3.91959	VIP36-like protein	LMA2L	Q9H0V9	81562	LMAN2L		seq.13482.14	-0.104173	8.49315	-1.74629	0.0891864	0.885251	-4.17598	CCR4-NOT transcription complex subunit 1	CNOT1	A5YKK6	23019	CNOT1		seq.3344.60	-0.0769341	11.1996	-2.04858	0.044292	0.441664	-4.15111	Antithrombin-III	Antithrombin III	P01008	462
seq.5000.52	-0.438801	9.66813	-1.85027	0.0721996	0.716799	-4.0767	Galectin-3-binding protein	LG3BP	Q08380	3959	LGALS3BP		seq.16318.12	-0.494688	6.69582	-2.0181	0.0614452	0.61159	-3.92306	Serine/threonine-protein kinase receptor R3	ALK-1	P37023	94	ACVRL1		seq.2809.25	0.0527923	5.20782	1.74603	0.0892329	0.885251	-4.17631	A disintegrin and metalloproteinase with thrombospondin motifs 4	ADAMTS-4	O75173	9507	ADAMTS4		seq.21574.106	0.0503543	6.08347	2.04824	0.0443256	0.441664	-4.15173	S100 calcium-binding protein A15	S100A15	Q86SG5	338324
seq.6291.55	-0.142571	8.57016	-1.84981	0.0722682	0.716799	-4.07734	Calsyntenin-3	Alcadein-beta	Q9BQT9	9746	CLSTN3		seq.5617.41	0.395957	7.95038	2.01778	0.0614821	0.61159	-3.9235	Pro-FMRFamide-related neuropeptide FF	NPFF	O15130	8620	NPFF		seq.10351.51	0.26471	7.07425	1.74349	0.0896809	0.885251	-4.17944	Interferon regulatory factor 1	IRF1	P10914	3659	IRF1		seq.12530.14	-0.0478491	9.14375	-2.04751	0.0443997	0.441792	-4.1531	Cyclin-dependent kinases regulatory subunit 1	CKS-1	P61024	1163
seq.11160.56	-0.0530753	7.16281	-1.84896	0.0723934	0.716799	-4.07852	RING finger protein 122	RN122	Q9H9V4	79845	RNF122		seq.6321.65	-0.156875	7.47522	-2.01648	0.0616308	0.61159	-3.92526	Protocadherin gamma-A10	PCDGA	Q9Y5H3	56106	PCDHGA10		seq.15448.47	-0.208253	6.59838	-1.74277	0.0898077	0.885251	-4.18032	Sequestosome-1	SQSTM	Q13501	8878	SQSTM1		seq.9963.19	-0.0357024	7.82862	-2.0467	0.0444815	0.441996	-4.15461	Protocadherin beta-10	PCDBA	Q9UN67	56126
seq.25913.17	-0.0869478	8.06714	-1.84796	0.0725418	0.716799	-4.07991	Ferritin heavy chain	FRIH	P02794	2495	FTH1		seq.12046.51	0.231217	6.21367	2.01646	0.0616338	0.61159	-3.92529	TAR DNA-binding protein 43	TADBP	Q13148	23435	TARDBP		seq.17793.4	0.10239	6.06159	1.74268	0.0898241	0.885251	-4.18043	GTP-binding protein Di-Ras1	DIRA1	O95057	148252	DIRAS1		seq.6168.11	0.0448867	7.83432	2.04522	0.0446307	0.442869	-4.15735	Cellular tumor antigen p53 R175H mutant	p53 R175H	P04637	7157
seq.21349.2	0.320446	7.14402	1.84714	0.0726633	0.716799	-4.08105	Serine/threonine/tyrosine-interacting protein	STYX	Q8WUJ0	6815	STYX		seq.4163.5	0.105463	6.38434	2.01459	0.0618489	0.612223	-3.92783	Histone H2A.z	Histone H2A.z	P0C0S5	3015	H2AZ1		seq.22034.61	-0.0568325	7.70265	-1.74263	0.0898321	0.885251	-4.18049	Zinc finger and BTB domain-containing protein 16	ZBT16	Q05516	7704	ZBTB16		seq.7713.102	-0.0801711	9.56205	-2.04252	0.0449057	0.444986	-4.16238	Fragile X mental retardation protein 1	FMR1	Q06787	2332
seq.16865.62	-0.10638	8.53257	-1.8469	0.0726979	0.716799	-4.08137	TATA-binding protein-associated factor 2N	RBP56	Q92804	8148	TAF15		seq.19114.8	-0.191689	7.04231	-2.01343	0.0619829	0.612223	-3.9294	Thymidine kinase 2, mitochondrial	KITM	O00142	7084	TK2		seq.7140.1	-0.0632691	7.19721	-1.74253	0.0898499	0.885251	-4.18061	Chymotrypsin-like elastase family member 2A	ELA2A	P08217	63036	CELA2A		seq.2620.4	0.0527138	8.96042	2.03937	0.0452269	0.447554	-4.16821	Interleukin-6 receptor subunit beta	gp130, soluble	P40189	3572
seq.16015.19	0.106778	8.33656	1.84667	0.0727318	0.716799	-4.08169	Alanine aminotransferase 1	ALT	P24298	2875	GPT		seq.12704.26	0.116204	6.63446	2.01137	0.0622213	0.612223	-3.9322	SH2 domain-containing protein 3C	SH2D3	Q8N5H7	10044	SH2D3C		seq.19227.18	-0.0642663	6.2282	-1.74157	0.0900205	0.885251	-4.18179	Basic leucine zipper transcriptional factor ATF-like	BATF	Q16520	10538	BATF		seq.23309.11	-0.0390516	7.48642	-2.0381	0.0453579	0.448236	-4.17057	Homologous-pairing protein 2 homolog	HOP2	Q9P2W1	29893
seq.17510.7	0.0525344	7.07047	1.8466	0.0727432	0.716799	-4.0818	Signal recognition particle 14 kDa protein	SRP14	P37108	6727	SRP14		seq.5028.59	0.194095	7.6359	2.01105	0.0622585	0.612223	-3.93263	Scavenger receptor cysteine-rich type 1 protein M130	sCD163	Q86VB7	9332	CD163		seq.18224.11	0.118952	9.80251	1.74123	0.0900816	0.885251	-4.18222	Charged multivesicular body protein 1a	CHM1A	Q9HD42	5119	CHMP1A		seq.5669.26	-0.0493836	10.0042	-2.03646	0.0455264	0.448458	-4.1736	Signal-regulatory protein beta-2	SIRB2	Q5JXA9	284759
seq.10900.272	0.123636	8.27097	1.84625	0.0727944	0.716799	-4.08227	Stathmin-2	STMN2	Q93045	11075	STMN2		seq.21913.5	0.149113	8.75345	2.01091	0.062274	0.612223	-3.93281	Transcription factor YY2	TYY2	O15391	404281	YY2		seq.14628.72	0.24732	6.29784	1.74121	0.0900845	0.885251	-4.18224	F-box only protein 3	FBX3	Q9UK99	26273	FBXO3		seq.21958.4	0.0848776	10.3983	2.03525	0.0456512	0.448458	-4.17584	Active breakpoint cluster region-related protein	ABR	Q12979	29
seq.25117.17	0.23074	9.13917	1.84539	0.0729228	0.716799	-4.08347	PGM5	PGM5	Q15124	5239	PGM5		seq.9984.12	0.0926338	6.6112	2.00988	0.0623947	0.612223	-3.93422	Protein YIPF6	YIPF6	Q96EC8	286451	YIPF6		seq.10364.6	-0.0950706	7.56241	-1.74077	0.0901625	0.885251	-4.18278	Mothers against decapentaplegic homolog 2	SMAD2	Q15796	4087	SMAD2		seq.10535.25	-0.270794	5.48631	-2.0351	0.0456663	0.448458	-4.17611	Cytochrome c oxidase subunit 6A2, mitochondrial	CX6A2	Q02221	1339
seq.4991.12	0.104181	6.91113	1.84533	0.0729318	0.716799	-4.08356	Glypican-5	GPC5	P78333	2262	GPC5		seq.23018.4	0.651864	7.58143	2.00869	0.0625328	0.612223	-3.93583	Lithostathine-1-beta	REG1B	P48304	5968	REG1B		seq.7073.69	0.128413	5.65269	1.74019	0.0902652	0.885251	-4.18349	Uncharacterized protein C22orf15	CV015	Q8WYQ4	150248	C22orf15		seq.2950.57	-0.078655	7.34094	-2.03494	0.0456832	0.448458	-4.17641	Insulin-like growth factor-binding protein 4	IGFBP-4	P22692	3487
seq.9386.42	-0.101511	6.45274	-1.84338	0.0732216	0.718667	-4.08625	Tetratricopeptide repeat protein 9B	TTC9B	Q8N6N2	148014	TTC9B		seq.7905.30	0.151157	4.92042	2.00816	0.0625941	0.612223	-3.93655	Haptoglobin isoform 2	HPT	P00738	3240	HP		seq.17773.26	-0.155967	7.82273	-1.73985	0.0903259	0.885251	-4.18391	Gamma-soluble NSF attachment protein	SNAG	Q99747	8774	NAPG		seq.10419.1	0.0976917	8.49313	2.03457	0.045721	0.448458	-4.17709	Scavenger receptor class A member 5	SCAR5	Q6ZMJ2	286133
seq.12646.2	0.0815513	7.45393	1.84163	0.073483	0.719502	-4.08867	Ribulose-phosphate 3-epimerase	RPE	Q96AT9	6120	RPE		seq.14009.65	0.124727	7.23552	2.00807	0.0626046	0.612223	-3.93667	Tumor necrosis factor alpha-induced protein 3	TNFAIP3	P21580	7128	TNFAIP3		seq.20385.21	-0.0700453	7.05056	-1.73967	0.0903577	0.885251	-4.18413	Ceramide-1-phosphate transfer protein	CPTP	Q5TA50	80772	CPTP		seq.8326.63	0.0501544	7.23748	2.03426	0.0457534	0.448458	-4.17767	Single Ig IL-1-related receptor	SIGIRR	Q6IA17	59307
seq.19121.3	0.0755414	9.29797	1.84099	0.0735789	0.719502	-4.08956	Ubiquilin-2	UBQL2	Q9UHD9	29978	UBQLN2		seq.18319.7	0.417214	7.63144	2.00788	0.0626269	0.612223	-3.93693	Pyruvate dehydrogenase protein X component, mitochondrial	ODPX	O00330	8050	PDHX		seq.20425.12	-0.0575884	6.6962	-1.73921	0.0904394	0.885251	-4.18469	Hematopoietically-expressed homeobox protein HHEX	HHEX	Q03014	3087	HHEX		seq.21147.9	-0.158536	7.62642	-2.03347	0.0458353	0.448651	-4.17913	Fructosamine-3-kinase	Fructosamine-3-kinase	Q9H479	64122
seq.24896.5	0.0576519	5.45716	1.84076	0.0736146	0.719502	-4.08989	Menin	MEN1	O00255	4221	MEN1		seq.21121.31	-0.253682	5.34533	-2.00785	0.0626311	0.612223	-3.93698	NEDD8-activating enzyme E1 catalytic subunit	UBA3	Q8TBC4	9039	UBA3		seq.13548.53	-0.0816828	6.48792	-1.73689	0.0908545	0.886217	-4.18754	Phosphatidate phosphatase PPAPDC1A	PPC1A	Q5VZY2	196051	PLPP4		seq.23537.4	0.0398071	7.9406	2.0316	0.0460293	0.449375	-4.18258	Transcription factor Sp6	SP6	Q3SY56	80320
seq.4914.10	0.351387	10.3558	1.83888	0.0738957	0.719502	-4.09248	Human Chorionic Gonadotropin	HCG	P01215|P0DN86|P0DN87	1081|1082|94027	CGA|CGB3|CGB7		seq.19743.12	-0.137989	7.698	-2.00569	0.0628833	0.612961	-3.9399	V-set and transmembrane domain-containing protein 1	VSTM1	Q6UX27	284415	VSTM1		seq.12560.9	0.142871	7.52284	1.73678	0.0908736	0.886217	-4.18768	5'(3')-deoxyribonucleotidase, cytosolic type	NT5C	Q8TCD5	30833	NT5C		seq.5094.62	0.0409629	6.69547	2.0312	0.0460708	0.449375	-4.18332	Junctional adhesion molecule-like	JAML1	Q86YT9	120425
seq.5763.67	-0.103161	6.14856	-1.8353	0.0744371	0.719502	-4.09743	Beta-defensin 104	HBD-4	Q8WTQ1	140596	DEFB104A		seq.18347.15	-0.124344	9.92825	-2.00454	0.0630175	0.612961	-3.94145	Laminin-2	Laminin-2	P24043|P07942|P11047	3908|3912|3915	LAMA2|LAMB1|LAMC1		seq.18833.76	0.128383	7.25946	1.7366	0.0909067	0.886217	-4.1879	Astrocytic phosphoprotein PEA-15	PEA15	Q15121	8682	PEA15		seq.24256.7	-0.0488686	6.40299	-2.03096	0.0460961	0.449375	-4.18377	Kelch-like protein 40	KLH40	Q2TBA0	131377
seq.8664.36	0.066002	8.12863	1.83529	0.0744386	0.719502	-4.09745	Extracellular tyrosine-protein kinase PKDCC	PKDCC	Q504Y2	91461	PKDCC		seq.8264.43	-0.116222	7.7251	-2.00446	0.0630273	0.612961	-3.94156	Delta-like protein 1	DLL1	O00548	28514	DLL1		seq.15305.7	-0.202278	6.79606	-1.73558	0.091089	0.886304	-4.18915	Secretagogin	Secretagogin	O76038	10590	SCGN		seq.22005.8	-0.0618296	7.68385	-2.02897	0.0463034	0.450223	-4.18743	[Pyruvate dehydrogenase [acetyl-transferring]]-phosphatase 1, mitochondrial	PDP1	Q9P0J1	54704
seq.18273.14	-0.102393	6.80657	-1.83518	0.0744552	0.719502	-4.0976	G antigen 2D	GGE2D	Q9UEU5	100101629	GAGE2D		seq.6352.8	0.144647	5.85685	2.0043	0.0630464	0.612961	-3.94179	Insulin receptor-related protein	INSRR	P14616	3645	INSRR		seq.6918.183	-0.122835	6.61905	-1.7336	0.0914435	0.886304	-4.19157	Cholecystokinin	CCKN	P06307	885	CCK		seq.12540.25	-0.0287568	8.2926	-2.02893	0.046308	0.450223	-4.18751	Rho-related GTP-binding protein RhoG	RHOG	P84095	391
seq.21667.57	-0.0853132	5.83924	-1.83431	0.0745861	0.719502	-4.09879	Calcium/calmodulin-dependent 3',5'-cyclic nucleotide phosphodiesterase 1B	PDE1B	Q01064	5153	PDE1B		seq.8786.6	-0.155005	6.19877	-2.00339	0.063153	0.61317	-3.94301	Protein FAM171B:Extracellular domain	F171B:ECD	Q6P995	165215	FAM171B		seq.2789.26	-0.147324	9.61338	-1.7331	0.0915347	0.886304	-4.19219	Matrilysin	MMP-7	P09237	4316	MMP7		seq.20584.4	0.049176	7.61659	2.02824	0.0463803	0.450319	-4.18879	Nectin-1, isoform gamma:Extracellular domain	nectin-1 gamma:ECD	Q15223	5818
seq.5825.49	0.0709399	6.73158	1.83322	0.0747525	0.719502	-4.1003	Interferon gamma receptor 1	IFN-g R1	P15260	3459	IFNGR1		seq.20976.19	-0.139762	8.21344	-2.00145	0.0633818	0.614565	-3.94565	U6 snRNA-associated Sm-like protein LSm3	LSM3	P62310	27258	LSM3		seq.21271.53	-0.13442	6.57677	-1.73225	0.0916873	0.886304	-4.19323	Aldo-keto reductase family 1 member C2	AK1C2	P52895	1646	AKR1C2		seq.21726.73	0.0461061	7.05916	2.0274	0.0464683	0.450567	-4.19034	Alpha-N-acetyl-neuraminyl-2,3-beta-galactosyl-1,3-N-acetyl-galactosaminide alpha-2,6-sialyltransferase	SIA7D	Q9H4F1	27090
seq.13666.222	0.110449	7.77177	1.83317	0.0747589	0.719502	-4.10036	Carbonic anhydrase-related protein 10	Carbonic Anhydrase X	Q9NS85	56934	CA10		seq.11147.17	0.298479	5.78798	2.00004	0.0635477	0.614662	-3.94755	Trem-like transcript 1 protein:immunoreceptor tyrosine-based inhibition motif	TRML1:ITIM	Q86YW5	340205	TREML1		seq.24695.8	0.0838384	6.08568	1.73198	0.0917363	0.886304	-4.19356	Pleckstrin homology domain-containing family B member 1	PKHB1	Q9UF11	58473	PLEKHB1		seq.19310.81	-0.169934	7.45606	-2.02668	0.0465441	0.450697	-4.19167	Coatomer subunit epsilon	COPE	O14579	11316
seq.14032.2	0.365434	7.11871	1.8322	0.0749066	0.719502	-4.1017	Vascular endothelial growth factor A, isoform 121	VEGF121	P15692	7422	VEGFA		seq.12815.9	0.189057	5.81105	1.99971	0.0635875	0.614662	-3.948	Isoleucine--tRNA ligase, cytoplasmic	SYIC	P41252	3376	IARS1		seq.9969.8	-0.34545	8.48549	-1.7315	0.0918216	0.886304	-4.19414	Solute carrier family 22 member 16	S22AG	Q86VW1	85413	SLC22A16		seq.9049.2	0.113115	6.73092	2.02465	0.0467579	0.451568	-4.19541	Monocarboxylate transporter 4	MOT4	O15427	9123
seq.11219.95	0.0807096	6.65431	1.83103	0.0750852	0.719502	-4.10331	Fibroblast growth factor-binding protein 3	FGFP3	Q8TAT2	143282	FGFBP3		seq.18385.4	-0.0786538	6.94836	-1.9992	0.0636474	0.614662	-3.94869	26S proteasome non-ATPase regulatory subunit 10	PSD10	O75832	5716	PSMD10		seq.18385.4	-0.0795563	7.25066	-1.73123	0.0918702	0.886304	-4.19447	26S proteasome non-ATPase regulatory subunit 10	PSD10	O75832	5716	PSMD10		seq.12574.36	-0.173045	6.89027	-2.02463	0.0467593	0.451568	-4.19543	Endothelin-2	Endothelin 2	P20800	1907
seq.11239.49	0.240937	7.35124	1.82985	0.0752653	0.719502	-4.10494	Transmembrane protease serine 6	TMPS6	Q8IU80	164656	TMPRSS6		seq.23318.60	0.112632	7.85968	1.99709	0.0638974	0.615492	-3.95154	Phosphatidylcholine transfer protein	PPCT	Q9UKL6	58488	PCTP		seq.3373.5	0.103262	6.22158	1.73108	0.0918985	0.886304	-4.19466	Granzyme H	Granzyme H	P20718	2999	GZMH		seq.6414.8	-0.097339	8.3777	-2.02221	0.0470154	0.4532	-4.19989	Out at first protein homolog	OAF	Q86UD1	220323
seq.23393.56	-0.0862973	7.18605	-1.82985	0.0752659	0.719502	-4.10494	1-acylglycerol-3-phosphate O-acyltransferase ABHD5	ABHD5	Q8WTS1	51099	ABHD5		seq.7713.50	0.174588	5.99562	1.99704	0.063904	0.615492	-3.95161	Fragile X mental retardation protein 1	FMR1	Q06787	2332	FMR1		seq.5689.1	-0.596366	6.46688	-1.72957	0.0921706	0.887742	-4.19651	Beta-defensin 112	DB112	Q30KQ8	245915	DEFB112		seq.3719.2	0.0874132	7.64686	2.02185	0.0470538	0.4532	-4.20056	Cyclin-dependent kinase inhibitor 1B	p27Kip1	P46527	1027
seq.21756.5	0.0837841	9.4668	1.82981	0.0752714	0.719502	-4.10499	UBE2N/UBE2V2 Complex	UBE2N/UBE2V2 Complex	P61088|Q15819	7334|7336	UBE2N|UBE2V2		seq.22486.58	-0.327782	7.65505	-1.98988	0.0647597	0.622329	-3.96128	Keratin, type II cytoskeletal 6A	Keratin 6A	P02538	3853	KRT6A		seq.17680.12	0.088626	6.4059	1.72855	0.0923553	0.888335	-4.19775	Ephrin type-B receptor 1	EPHB1	P54762	2047	EPHB1		seq.8325.37	-0.102403	8.11782	-2.02098	0.047146	0.453333	-4.20216	Alcohol dehydrogenase 4	ADH4	P08319	127
seq.4436.1	0.0539257	7.6748	1.8291	0.0753804	0.719502	-4.10597	Ectonucleoside triphosphate diphosphohydrolase 3	ENTP3	O75355	956	ENTPD3		seq.19612.3	0.199597	5.6562	1.98966	0.0647864	0.622329	-3.96158	CD81 antigen	CD81	P60033	975	CD81		seq.6471.53	0.389166	8.29086	1.72786	0.0924806	0.888355	-4.1986	Complement factor H-related protein 4	FHR4	Q92496	10877	CFHR4		seq.21433.3	-0.152579	10.499	-2.02041	0.0472062	0.453333	-4.2032	Butyrophilin subfamily 3 member A2	BT3A2	P78410	11118
seq.23584.2	-0.112312	7.03344	-1.82893	0.0754066	0.719502	-4.10621	Nucleotide triphosphate diphosphatase NUDT15	NUD15	Q9NV35	55270	NUDT15		seq.20536.11	-0.174805	8.22282	-1.98865	0.0649071	0.622659	-3.96293	Endothelial cell-selective adhesion molecule	ESAM	Q96AP7	90952	ESAM		seq.18182.24	-0.0566068	7.51185	-1.72708	0.0926217	0.888528	-4.19955	Phosphoenolpyruvate carboxykinase, cytosolic [GTP]	PCKGC	P35558	5105	PCK1		seq.7128.9	0.0415242	5.9711	2.01994	0.0472563	0.453333	-4.20406	von Willebrand factor A domain-containing protein 2	VWA2	Q5GFL6	340706
seq.22578.17	-0.130619	8.87986	-1.82823	0.0755129	0.719502	-4.10717	Roundabout homolog 2	ROBO2	Q9HCK4	6092	ROBO2		seq.13516.46	0.251708	6.88569	1.98745	0.0650518	0.623219	-3.96455	ER membrane protein complex subunit 4	TMM85	Q5J8M3	51234	EMC4		seq.6570.1	0.0832302	6.9659	1.72563	0.0928854	0.889382	-4.20132	Collagen alpha-1(XIII) chain	CODA1	Q5TAT6	1305	COL13A1		seq.21438.45	0.102004	8.61421	2.01775	0.0474897	0.454764	-4.20808	Tripartite motif-containing protein 5	TRIM5	Q9C035	85363
seq.12711.19	0.210654	6.11455	1.82784	0.0755735	0.719502	-4.10771	Gap junction alpha-8 protein	CXA8	P48165	2703	GJA8		seq.24455.2	-0.160613	7.44582	-1.98331	0.0655539	0.626604	-3.97014	Arf-GAP with SH3 domain, ANK repeat and PH domain-containing protein 3	ASAP3	Q8TDY4	55616	ASAP3		seq.22023.3	-0.203498	7.29148	-1.72223	0.0935072	0.889382	-4.20547	Kynurenine/alpha-aminoadipate aminotransferase, mitochondrial	AADAT	Q8N5Z0	51166	AADAT		seq.17231.1	0.0772645	10.6511	2.01643	0.0476314	0.454764	-4.21051	Plastin-2	L-plastin	P13796	3936
seq.20991.2	0.109234	8.70963	1.82707	0.0756905	0.719502	-4.10876	LIM domain-containing protein 2	LIMD2	Q9BT23	80774	LIMD2		seq.4162.54	1.72564	11.0943	1.98258	0.0656434	0.626604	-3.97113	Serotransferrin	Transferrin	P02787	7018	TF		seq.13411.21	-0.081346	6.88757	-1.72122	0.0936923	0.889382	-4.2067	E3 ubiquitin-protein ligase NRDP1	RNF41	Q9H4P4	10193	RNF41		seq.7551.33	0.0461666	7.88027	2.01631	0.0476442	0.454764	-4.21073	Leucine-rich repeat-containing protein 32	LRC32	Q14392	2615
seq.5988.49	0.0745788	7.01331	1.82686	0.0757232	0.719502	-4.10905	Tumor necrosis factor ligand superfamily member 14	LIGHT	O43557	8740	TNFSF14		seq.11200.52	-0.319176	9.22788	-1.98239	0.0656657	0.626604	-3.97138	Complement component C1q receptor	C1QR1	Q9NPY3	22918	CD93		seq.8470.213	0.122044	4.9751	1.7212	0.0936961	0.889382	-4.20672	Ribonuclease H1	RNase H1	O60930	246243	RNASEH1		seq.9100.32	-0.0464675	7.83083	-2.01619	0.0476576	0.454764	-4.21096	Uncharacterized protein C5orf46	CE046	Q6UWT4	389336
seq.21883.17	0.168112	8.70869	1.82678	0.0757363	0.719502	-4.10917	Bone morphogenetic protein 5	BMP-5	P22003	653	BMP5		seq.8045.3	-0.198299	6.06258	-1.98084	0.0658555	0.627584	-3.97347	Killer cell immunoglobulin-like receptor 3DL3:Cytoplasmic domain	KI3L3:CD	Q8N743	115653	KIR3DL3		seq.3298.52	0.0963364	8.83617	1.72047	0.0938295	0.889382	-4.20761	Contactin-4	Contactin-4	Q8IWV2	152330	CNTN4		seq.2685.21	-0.0566341	10.9624	-2.01324	0.0479743	0.457182	-4.21636	Insulin-like growth factor-binding protein 5	IGFBP-5	P24593	3488
seq.9022.49	0.0825665	6.59021	1.82648	0.075782	0.719502	-4.10958	Beta-defensin 132	DB132	Q7Z7B7	400830	DEFB132		seq.3303.23	-0.329073	9.58309	-1.97978	0.0659843	0.6277	-3.97489	Cystatin-M	Cystatin M	Q15828	1474	CST6		seq.2806.49	0.075418	5.10219	1.71909	0.0940835	0.889382	-4.20929	Activin receptor type-1B	Activin RIB	P36896	91	ACVR1B		seq.7767.1	-0.0608816	7.80305	-2.01173	0.0481378	0.458134	-4.21914	Colipase-like protein 2	CF126	Q6UWE3	389383
seq.19188.21	0.101338	9.52973	1.82606	0.0758464	0.719502	-4.11015	nucleosome assembly protein 1-like 4	NAP2L	Q99733	4676	NAP1L4		seq.19372.7	-0.290265	8.86002	-1.9786	0.0661291	0.6277	-3.97648	MAM domain-containing glycosylphosphatidylinositol anchor protein 2	MDGA2	Q7Z553	161357	MDGA2		seq.13946.8	-0.0897086	7.627	-1.71837	0.0942168	0.889382	-4.21017	Probable ATP-dependent RNA helicase DDX23	DDX23	Q9BUQ8	9416	DDX23		seq.15634.139	0.0380204	6.56722	2.00956	0.048373	0.459766	-4.22311	Slit homolog 1 protein	SLIT1	O75093	6585
seq.24903.7	0.0795604	6.61055	1.82593	0.0758669	0.719502	-4.11034	Kelch-like protein 14	KLH14	Q9P2G3	57565	KLHL14		seq.19259.176	-0.25464	10.6982	-1.97858	0.0661316	0.6277	-3.97651	Eukaryotic translation initiation factor 2 subunit 1	IF2A	P05198	1965	EIF2S1		seq.5335.73	0.098599	7.29281	1.71798	0.0942885	0.889382	-4.21064	Annexin A6	annexin VI	P08133	309	ANXA6		seq.24635.25	-0.0377399	6.87692	-2.00862	0.0484744	0.460124	-4.22482	Trafficking protein particle complex subunit 6A	TPC6A	O75865	79090
seq.13519.112	0.0983303	6.50206	1.82571	0.0758998	0.719502	-4.11063	Rho guanine nucleotide exchange factor 25	ARHGP	Q86VW2	115557	ARHGEF25		seq.4301.58	0.653793	7.8886	1.97789	0.0662156	0.6277	-3.97743	Thymidine kinase, cytosolic	Thymidine kinase	P04183	7083	TK1		seq.6919.3	-0.224213	8.47754	-1.71774	0.0943316	0.889382	-4.21093	Hemoglobin subunit zeta	HBAZ	P02008	3050	HBZ		seq.20576.71	0.0706105	9.62774	2.00758	0.0485874	0.460591	-4.22671	Frizzled-7	FZD7	O75084	8324
seq.21310.37	-0.164419	8.16186	-1.82437	0.0761071	0.720106	-4.11248	mRNA turnover protein 4 homolog	MRT4	Q9UKD2	51154	MRTO4		seq.15560.52	-1.98021	10.1459	-1.97612	0.0664341	0.628239	-3.97982	Transcobalamin-2	Apo-TC II	P20062	6948	TCN2		seq.20956.13	-0.11563	7.113	-1.71687	0.0944924	0.889382	-4.21198	Prefoldin subunit 4	PFD4	Q9NQP4	5203	PFDN4		seq.11089.7	0.11201	5.90989	2.00685	0.048667	0.46074	-4.22805	Immunoglobulin A	IgA	P01876|P01877	3493 3494
seq.5363.51	0.0945666	6.95106	1.82384	0.076188	0.720106	-4.1132	Semaphorin-3E	Semaphorin 3E	O15041	9723	SEMA3E		seq.13054.87	0.103752	7.86416	1.97601	0.0664467	0.628239	-3.97996	Profilin-2	Profilin II	P35080	5217	PFN2		seq.7838.27	-0.0740434	7.43071	-1.71655	0.0945529	0.889382	-4.21238	Submaxillary gland androgen-regulated protein 3A	SMR3A	Q99954	26952	SMR3A		seq.9739.4	-0.0977152	7.27188	-2.00565	0.048799	0.460909	-4.23025	DNA mismatch repair protein Msh2	MSH2	P43246	4436
seq.12838.28	-0.377592	5.92467	-1.82194	0.0764818	0.720106	-4.11581	Dual specificity protein phosphatase 15	DUS15	Q9H1R2	128853	DUSP15		seq.3773.15	-0.167788	7.47011	-1.97517	0.0665509	0.6284	-3.9811	Angiopoietin-1 receptor, soluble	sTie-2	Q02763	7010	TEK		seq.12848.9	-0.0745693	7.50853	-1.71621	0.0946149	0.889382	-4.21279	Rho guanine nucleotide exchange factor 2	ARHG2	Q92974	9181	ARHGEF2		seq.8929.7	-0.0414126	8.03923	-2.00537	0.0488295	0.460909	-4.23076	Transcription factor TFIIIB component B'' homolog	BDP1	A6H8Y1	55814
seq.5110.84	0.163975	7.11438	1.82162	0.0765324	0.720106	-4.11626	Neurexin-1-beta	NRX1B	P58400	9378	NRXN1		seq.21897.4	0.156517	6.94603	1.97387	0.0667112	0.628951	-3.98284	IL-17/IL-17F	IL-17/ IL-17F	Q16552|Q96PD4	3605|112744	IL17A|IL17F		seq.6113.31	-0.104734	7.82926	-1.71581	0.0946893	0.889382	-4.21328	Endothelin-3	Endothelin 3	P14138	1908	EDN3		seq.25236.11	0.0886776	7.26798	2.00466	0.0489072	0.460909	-4.23206	Methyltransferase-like 26	MTL26	Q96S19	84326
seq.20524.38	0.273537	7.40699	1.82059	0.0766912	0.720106	-4.11766	Pro-neuregulin-3, membrane-bound isoform	NRG3	P56975	10718	NRG3		seq.12591.27	-0.267739	9.05362	-1.97305	0.0668123	0.628951	-3.98394	Oligophrenin-1	Oligophrenin-1	O60890	4983	OPHN1		seq.21658.15	0.102256	7.62131	1.71533	0.0947774	0.889382	-4.21386	Prohibitin-2	PHB2	Q99623	11331	PHB2		seq.24299.1	0.0300241	8.0327	2.00435	0.0489405	0.460909	-4.23261	Carcinoembryonic antigen-related cell adhesion molecule 16	CEA16	Q2WEN9	388551
seq.23551.15	-0.128021	6.70158	-1.81962	0.0768425	0.720106	-4.11899	Transcriptional adapter 3	TADA3	O75528	10474	TADA3		seq.17172.19	-0.399136	7.94211	-1.97258	0.0668707	0.628951	-3.98458	Statherin	STAT	P02808	6779	STATH		seq.22499.15	-0.0667231	6.84017	-1.71466	0.0949023	0.889382	-4.21467	Mediator of RNA polymerase II transcription subunit 28	MED28	Q9H204	80306	MED28		seq.11659.31	-0.0571553	11.835	-2.00296	0.049094	0.461753	-4.23516	Clathrin interactor 1	EPN4	Q14677	9685
seq.20994.37	0.103082	7.02793	1.81824	0.0770571	0.720106	-4.12088	Pleckstrin homology domain-containing family F member 2	PKHF2	Q9H8W4	79666	PLEKHF2		seq.10514.5	-0.201931	11.0056	-1.97038	0.0671434	0.629727	-3.98753	Prostaglandin-H2 D-isomerase	PGD2 synthase	P41222	5730	PTGDS		seq.14216.35	0.100263	6.19289	1.71423	0.094982	0.889382	-4.2152	Probable ATP-dependent RNA helicase DDX46	DDX46	Q7L014	9879	DDX46		seq.12411.60	0.173262	8.78303	2.00218	0.0491794	0.461953	-4.23658	Protein max	MAX	P61244	4149
seq.9850.38	-0.177608	6.73433	-1.8164	0.0773448	0.720106	-4.12341	Eukaryotic translation initiation factor 1A, X-chromosomal	IF1AX	P47813	1964	EIF1AX		seq.8990.42	-0.330416	8.86848	-1.96995	0.0671972	0.629727	-3.98811	Sodium/potassium-transporting ATPase subunit beta-3	AT1B3	P54709	483	ATP1B3		seq.7124.18	0.252385	7.49101	1.71394	0.0950354	0.889382	-4.21555	Interleukin-21	IL-21	Q9HBE4	59067	IL21		seq.6512.68	0.0446083	8.46543	2.00008	0.0494112	0.462121	-4.24041	Kremen protein 1	KREM1	Q96MU8	83999
seq.9856.22	-0.33181	5.10818	-1.81633	0.0773554	0.720106	-4.1235	Deoxyhypusine synthase	DHYS	P49366	1725	DHPS		seq.18375.28	-0.242772	7.94525	-1.96981	0.0672151	0.629727	-3.9883	Interleukin-36 receptor antagonist protein	IL-1F5	Q9UBH0	26525	IL36RN		seq.12077.32	-0.113938	8.64734	-1.71347	0.0951223	0.889382	-4.21611	Growth/differentiation factor 8	Myostatin	O14793	2660	MSTN		seq.6290.3	0.0648256	9.45647	1.99985	0.0494368	0.462121	-4.24083	Urotensin-2B	UTS2B	Q765I0	257313
seq.2752.62	0.0973635	6.71369	1.81568	0.0774567	0.720106	-4.12438	Growth/differentiation factor 5	BMP-14	P43026	8200	GDF5		seq.8008.28	0.125964	7.34993	1.96734	0.0675223	0.631784	-3.99161	Activator of apoptosis harakiri	HRK	O00198	8739	HRK		seq.20086.5	0.180547	8.04754	1.71345	0.0951262	0.889382	-4.21614	Ras-related protein Rab-11B	RB11B	Q15907	9230	RAB11B		seq.8086.49	-0.123279	8.1419	-1.99911	0.0495186	0.462121	-4.24217	Integral membrane protein 2B	ITM2B	Q9Y287	9445
seq.19161.1	0.0939117	10.5176	1.81533	0.0775112	0.720106	-4.12486	Ubiquitin carboxyl-terminal hydrolase 15	UBP15	Q9Y4E8	9958	USP15		seq.17843.30	-0.19747	9.55853	-1.9656	0.0677401	0.632855	-3.99395	Phosphopantothenate--cysteine ligase	PPCS	Q9HAB8	79717	PPCS		seq.11825.27	-0.0657607	6.79402	-1.71281	0.0952447	0.889382	-4.21691	Peroxisome proliferator-activated receptor gamma coactivator 1-alpha	PRGC1	Q9UBK2	10891	PPARGC1A		seq.17432.25	-0.0408873	7.2006	-1.998	0.0496417	0.462121	-4.24419	Adenylate kinase 4, mitochondrial	KAD4	P27144	205
seq.12372.50	-0.0734731	6.01347	-1.81508	0.0775503	0.720106	-4.1252	Tropomyosin alpha-3 chain	Tropomyosin alpha-3 chain	P06753	7170	TPM3		seq.20402.11	-0.154424	8.82537	-1.96443	0.0678862	0.632855	-3.99551	Trafficking protein particle complex subunit 2	TPC2A	P0DI81	6399	TRAPPC2		seq.12827.37	-0.0806445	6.97948	-1.71238	0.0953255	0.889382	-4.21744	Regulator of G-protein signaling 3	RGS3	P49796	5998	RGS3		seq.22805.18	0.044798	6.79663	1.99749	0.0496979	0.462121	-4.24511	THAP domain-containing protein 11	THA11	Q96EK4	57215
seq.7880.9	0.0621512	7.61404	1.8142	0.0776889	0.720106	-4.12641	Proteasome subunit alpha type-1	PSA1	P25786	5682	PSMA1		seq.18402.1	0.384266	6.40845	1.96399	0.0679422	0.632855	-3.99611	AMMECR1-like protein	AMERL	Q6DCA0	83607	AMMECR1L		seq.15370.5	-0.124339	6.89009	-1.71149	0.0954919	0.889382	-4.21852	BolA-like protein 1	BOLA1	Q9Y3E2	51027	BOLA1		seq.25114.256	-0.0366381	8.77058	-1.99734	0.0497152	0.462121	-4.2454	TBC1 domain family member 24	TBC24	Q9ULP9	57465
seq.5822.22	-0.0712169	6.1501	-1.81393	0.0777313	0.720106	-4.12678	Glial cell line-derived neurotrophic factor	GDNF	P39905	2668	GDNF		seq.6544.33	-0.145356	7.32456	-1.96163	0.0682388	0.632855	-3.99927	Protein kinase C-binding protein NELL1	NELL1	Q92832	4745	NELL1		seq.9037.1	-0.102853	7.10584	-1.71073	0.0956337	0.889382	-4.21944	Syntaxin-18	STX18	Q9P2W9	53407	STX18		seq.10023.32	-0.0292488	6.91796	-1.99685	0.0497695	0.462121	-4.24629	Vitamin D3 receptor	VDR	P11473	7421
seq.2737.22	0.0421661	6.9411	1.81374	0.0777609	0.720106	-4.12704	Protein NOV homolog	NovH	P48745	4856	CCN3		seq.21696.80	-0.218886	8.85298	-1.96086	0.0683359	0.632855	-4.0003	Leucine-rich repeat and fibronectin type-III domain-containing protein 4	LRFN4	Q6PJG9	78999	LRFN4		seq.24278.4	-0.135353	6.48502	-1.71053	0.0956696	0.889382	-4.21968	Ubiquitin carboxyl-terminal hydrolase 3	UBP3	Q9Y6I4	9960	USP3		seq.20964.13	-0.0453514	6.5937	-1.99651	0.0498072	0.462121	-4.2469	40S ribosomal protein S14	RS14	P62263	6208
seq.11565.58	0.364313	5.90318	1.81258	0.0779428	0.720106	-4.12862	Zinc finger protein 23	ZNF23	P17027	7571	ZNF23		seq.7982.10	0.404402	6.32612	1.96026	0.0684115	0.632855	-4.0011	39S ribosomal protein L32, mitochondrial	RM32	Q9BYC8	64983	MRPL32		seq.6622.90	-0.0543622	7.13347	-1.70935	0.0958904	0.88993	-4.22111	Apelin	APEL	Q9ULZ1	8862	APLN		seq.24251.44	-0.0294926	7.64046	-1.99635	0.049825	0.462121	-4.24719	Ribonuclease P protein subunit p25-like protein	RP25L	Q8N5L8	138716
seq.19361.78	-0.159152	11.8165	-1.81228	0.077991	0.720106	-4.12904	Matrilin-3	MATN3	O15232	4148	MATN3		seq.19258.24	0.167549	6.487	1.96021	0.0684185	0.632855	-4.00117	Glutaryl-CoA dehydrogenase, mitochondrial	GCDH	Q92947	2639	GCDH		seq.24953.27	0.109556	5.58721	1.70831	0.0960851	0.88993	-4.22237	Kinesin-like protein KIF3B	KIF3B	O15066	9371	KIF3B		seq.9089.77	-0.0474573	6.3328	-1.9959	0.0498758	0.462121	-4.24802	Junctophilin-3	JPH3	Q8WXH2	57338
seq.20535.68	0.193979	6.32781	1.8105	0.0782707	0.720106	-4.13146	Interleukin-17 receptor E	I17RE	Q8NFR9	132014	IL17RE		seq.19328.51	0.191151	6.60347	1.96012	0.0684294	0.632855	-4.00129	Serine/threonine-protein kinase Chk2	Chk2	O96017	11200	CHEK2		seq.4540.11	-0.0519946	7.36835	-1.70758	0.0962216	0.88993	-4.22325	Chromobox protein homolog 5	CBX5	P45973	23468	CBX5		seq.5690.49	-0.0428182	7.87052	-1.99566	0.0499019	0.462121	-4.24845	Tuftelin	TUFT1	Q9NNX1	7286
seq.25125.7	-0.0775603	6.6256	-1.80924	0.0784712	0.720106	-4.13319	SH3 and cysteine-rich domain-containing protein	STAC	Q99469	6769	STAC		seq.2686.67	-0.251691	9.69573	-1.95998	0.0684468	0.632855	-4.00147	Insulin-like growth factor-binding protein 6	IGFBP-6	P24592	3489	IGFBP6		seq.21823.5	-0.0933946	8.45812	-1.70758	0.096222	0.88993	-4.22325	Protein phosphatase 1G	PPM1G	O15355	5496	PPM1G		seq.20592.8	-0.149765	9.8957	-1.99433	0.0500508	0.462906	-4.25087	Latexin	LXN	Q9BS40	56925
seq.11308.8	-0.0835081	7.73562	-1.80901	0.0785067	0.720106	-4.1335	Cyclic AMP-responsive element-binding protein 3-like protein 4	CR3L4	Q8TEY5	148327	CREB3L4		seq.14186.13	-0.145307	8.11658	-1.95889	0.0685857	0.632855	-4.00294	E3 ubiquitin-protein ligase rififylin	RFFL	Q8WZ73	117584	RFFL		seq.19134.66	0.272052	8.22147	1.70583	0.0965504	0.891824	-4.22537	DNA-directed RNA polymerases I, II, and III subunit RPABC4	RPAB4	P53803	5440	POLR2K		seq.25960.15	-0.098505	8.8804	-1.99209	0.050301	0.46368	-4.25493	Plastin-3	T-plastin	P13797	5358
seq.3905.62	0.0836948	11.3574	1.8088	0.0785404	0.720106	-4.13379	Ubiquitin-conjugating enzyme E2 N	UBE2N	P61088	7334	UBE2N		seq.12479.50	-0.15815	7.58057	-1.95876	0.0686017	0.632855	-4.00311	cAMP-dependent protein kinase type I-beta regulatory subunit	KAP1	P31321	5575	PRKAR1B		seq.25270.3	-0.107507	6.91747	-1.70311	0.0970636	0.893478	-4.22865	Probable transcription factor PML	PML	P29590	5371	PML		seq.5193.51	0.0576142	7.19177	1.99191	0.050322	0.46368	-4.25527	GTPase KRas	K-ras	P01116	3845
seq.23531.79	-0.198633	6.3222	-1.80629	0.0789383	0.720106	-4.1372	Hematopoietic SH2 domain-containing protein	HSH2D	Q96JZ2	84941	HSH2D		seq.7655.11	0.573822	8.2827	1.95755	0.0687553	0.63297	-4.00473	N-terminal pro-BNP	N-terminal pro-BNP	P16860	4879	NPPB		seq.11587.5	-0.0926348	8.39076	-1.70233	0.0972103	0.893478	-4.22959	MAX gene-associated protein	MGAP	Q8IWI9	23269	MGA		seq.13450.49	-0.0434054	10.8858	-1.99163	0.0503536	0.46368	-4.25578	Ubiquitin carboxyl-terminal hydrolase 8	UBP8	P40818	9101
seq.5596.75	0.137072	9.13481	1.80619	0.0789545	0.720106	-4.13734	T-cell surface glycoprotein CD5:Extracellular domain	CD5:ECD	P06127	921	CD5		seq.7191.32	-0.423149	8.57236	-1.95728	0.0687896	0.63297	-4.00509	Sarcolemmal membrane-associated protein	SLMAP	Q14BN4	7871	SLMAP		seq.21156.5	-0.105386	6.47772	-1.70221	0.0972342	0.893478	-4.22974	Putative glutathione-specific gamma-glutamylcyclotransferase 2	CHAC2	Q8WUX2	494143	CHAC2		seq.19361.78	0.069769	11.5536	1.99129	0.0503916	0.46368	-4.25639	Matrilin-3	MATN3	O15232	4148
seq.16597.11	-0.143501	5.62293	-1.80591	0.0789988	0.720106	-4.13772	Glutaredoxin-related protein 5, mitochondrial	GLRX5	Q86SX6	51218	GLRX5		seq.10086.39	0.245846	7.69116	1.95493	0.0690883	0.633351	-4.00823	Cystathionine beta-synthase	CBS	P35520	102724560	CBS		seq.23273.42	-0.465692	5.85653	-1.70183	0.0973058	0.893478	-4.2302	UPF0193 protein EVG1	EVG1	Q9BZE7	84645	C22orf23		seq.13706.12	0.0438225	6.31729	1.99028	0.0505053	0.464134	-4.25822	Interleukin-12 receptor subunit beta-1	IL-12 Rb1	P42701	3594
seq.17387.27	0.0596915	6.036	1.80577	0.0790221	0.720106	-4.13792	NF-kappa-B inhibitor beta	IKB-beta	Q15653	4793	NFKBIB		seq.2523.31	-0.208274	10.2915	-1.95492	0.0690897	0.633351	-4.00825	C-C motif chemokine 5	RANTES	P13501	6352	CCL5		seq.6104.1	-0.080881	8.18896	-1.70107	0.0974504	0.893478	-4.23112	Fibroblast growth factor receptor-like 1	FGRL1	Q8N441	53834	FGFRL1		seq.9022.49	-0.0454522	6.69029	-1.98892	0.0506584	0.464657	-4.26068	Beta-defensin 132	DB132	Q7Z7B7	400830
seq.23403.64	-0.207754	7.11538	-1.8056	0.0790484	0.720106	-4.13815	Cdc42 effector protein 4	BORG4	Q9H3Q1	23580	CDC42EP4		seq.6962.5	0.102207	6.50451	1.95489	0.0690944	0.633351	-4.0083	HLA class II histocompatibility antigen, DR beta 3 chain	DRB3	P79483	3125	HLA-DRB3		seq.22842.85	-0.0671762	7.01212	-1.70095	0.0974726	0.893478	-4.23126	Zinc finger protein 69	ZNF69	Q9UC07	7620	ZNF69		seq.10087.10	0.0272945	6.57583	1.98847	0.0507099	0.464657	-4.26151	Alpha-crystallin A chain	Alpha crystallin A chain	P02489	102724652
seq.8759.29	0.174802	7.06795	1.80533	0.0790913	0.720106	-4.13851	Lactosylceramide 4-alpha-galactosyltransferase	a1,4-Galactosyltransferase	Q9NPC4	53947	A4GALT		seq.10451.11	0.183359	7.74047	1.95374	0.0692409	0.633599	-4.00983	Nucleobindin-1	NUCB1	Q02818	4924	NUCB1		seq.19765.17	-0.0388119	6.93794	-1.70015	0.0976247	0.893737	-4.23223	C-type lectin domain family 4 member G	CLC4G	Q6UXB4	339390	CLEC4G		seq.12562.1	0.0734282	7.75046	1.98806	0.0507554	0.464657	-4.26224	Serine/threonine-protein kinase N1	PKN1	Q16512	5585
seq.7732.45	-0.110978	6.02403	-1.80455	0.0792164	0.720106	-4.13958	Vesicle-associated membrane protein 4	VAMP4	O75379	8674	VAMP4		seq.21478.20	0.27099	8.82852	1.95328	0.069299	0.633599	-4.01044	SMAD5	SMAD5	Q99717	4090	SMAD5		seq.2972.57	0.127328	6.54275	1.69919	0.0978062	0.894264	-4.23338	Bone morphogenetic protein 7	BMP-7	P18075	655	BMP7		seq.8351.17	0.123916	8.15231	1.98714	0.0508603	0.465027	-4.26392	Serine protease 57	PRS57	Q6UWY2	400668
seq.23605.3	-0.0687148	6.91634	-1.80451	0.0792222	0.720106	-4.13963	T-complex protein 11-like protein 1	T11L1	Q9NUJ3	55346	TCP11L1		seq.8768.4	0.0941561	6.87009	1.95039	0.0696698	0.633599	-4.01431	B-cell lymphoma/leukemia 10	Bcl-10	O95999	8915	BCL10		seq.24661.4	-0.0772553	7.29462	-1.69517	0.098573	0.896863	-4.23822	MAP6 domain-containing protein 1	MA6D1	Q9H9H5	79929	MAP6D1		seq.13113.7	0.0937171	7.45027	1.98473	0.0511339	0.46564	-4.26827	Osteopontin	Osteopontin	P10451	6696
seq.17680.12	0.0974265	6.89061	1.80382	0.0793319	0.720106	-4.14057	Ephrin type-B receptor 1	EPHB1	P54762	2047	EPHB1		seq.24323.43	0.0825766	7.48578	1.95019	0.0696953	0.633599	-4.01457	BRO1 domain-containing protein BROX	BROX	Q5VW32	148362	BROX		seq.14674.63	0.0693168	5.40586	1.69351	0.0988924	0.896863	-4.24022	Protein kinase C and casein kinase substrate in neurons protein 3	PACN3	Q9UKS6	29763	PACSIN3		seq.20512.2	0.0767386	7.17406	1.98426	0.051187	0.46564	-4.26912	Melanoma-associated antigen MUC18	MUC18	P43121	4162
[truncated: 6,423 more rows]
[truncated: 13 more columns]

## Sheet: Tab 2
CCCEH cohort - pathways enrichment from dysregulated genes											COAST cohort - pathways enrichment from dysregulated genes											IIS cohort - pathways enrichment from dysregulated genes											TCRS cohort - pathways enrichment from dysregulated genes											WISC cohort - pathways enrichment from dysregulated genes
[truncated: 5,894 more rows]
[truncated: 4 more columns]

[truncated: 20 more sheets: Tab 3, Tab 4, Tab 5, Tab 6, Tab 7, Tab 8, Tab 9, Tab 10, Tab 11, Tab 12, Tab 13, Tab 14, Tab 15, Tab 16, Tab 17, Tab 18, Tab 19, Tab 20, Tab 21, Tab 22]
